# Supplementary material for: Association between prenatal exposure to antihypertensive medication and neurodevelopmental and educational outcomes in children
Source: Sci Rep. 2025 Nov 6;15:38929. doi: 10.1038/s41598-025-22887-2 (PMC12592423; doi:10.1038/s41598-025-22887-2)
Supplement: Supplementary file 2 — Supplementary Material 2 [file 41598_2025_22887_MOESM2_ESM.xlsx]

## Sheet: Sheet
Essential Hypertension READ Codes
Used Code	Read Code	Coding System	Description	Entity type
Before first 20 weeks of gestation
White-coat hypertension
246M	246M.00	Read Code	white coat hypertension	Diagnostic
Chronic hypertension (primary + secondary)
Primary Hypertension
6627	6627	Read Code	Good hypertension control	Diagnostic
6628	6628	Read Code	poor hypertension control	Diagnostic
6629	6629	Read Code	Hypertension:follow-up default	Diagnostic
14A2	14A2.	Read Code	H/O: hypertension	Diagnostic
..	14A2.00	Read Code	h/o: hypertension	Diagnostic
662b	662b.00	Read Code	moderate hypertension control	Diagnostic
662c	662c.00	Read Code	hypertension six month review	Diagnostic
662d	662d.00	Read Code	hypertension annual review	Diagnostic
662F	662F.	Read Code	Hypertension treatm. Started	Diagnostic
..	662F.00	Read Code	hypertension treatm. started	Diagnostic
662G	662G.	Read Code	Hypertensive treatm.changed	Diagnostic
..	662G.00	Read Code	hypertensive treatm.changed	Diagnostic
662O	662O.00	Read Code	on treatment for hypertension	Diagnostic
662P	662P.00	Read Code	hypertension monitoring	Diagnostic
..	662P000	Read Code	hypertension 9 month review	Diagnostic
..	662P1	Read Code	Telehealth hypertension monitoring	Diagnostic
662q	662q.00	Read Code	trial reduction of antihypertensive therapy	Diagnostic
662r	662r.00	Read Code	trial withdrawal of antihypertensive therapy	Diagnostic
7Q01	7Q01.00	Read Code	high cost hypertension drugs	Diagnostic
..	7Q01y00	Read Code	other specified high cost hypertension drugs	Diagnostic
8B26	8B26.00	Read Code	antihypertensive therapy	Diagnostic
8BL0	8BL0.00	Read Code	patient on maximal tolerated antihypertensive therapy	Diagnostic
8CR4	8CR4.00	Read Code	hypertension clinical management plan	Diagnostic
8HT5	8HT5.	Read Code	Referral to hypertension clinic	Diagnostic
..	8HT5.00	Read Code	referral to hypertension clinic	Diagnostic
8I3N	8I3N.00	Read Code	hypertension treatment refused	Diagnostic
9N03	9N03.00	Read Code	seen in hypertension clinic	Diagnostic
9N1y2	9N1y2	Read Code	Seen in hypertension clinic	Diagnostic
..	9N1y200	Read Code	seen in hypertension clinic	Diagnostic
9N4L	9N4L.00	Read Code	dna - did not attend hypertension clinic	Diagnostic
9OI	9OI..00	Read Code	hypertension monitoring admin.	Diagnostic
..	9OI..11	Read Code	hypertension clinic admin.	Diagnostic
..	9OI1.	Read Code	Attends hypertension monitoring	Diagnostic
..	9OI1.00	Read Code	attends hypertension monitor.	Diagnostic
..	9OI2.	Read Code	Refuses hypertension monitoring	Diagnostic
..	9OI2.00	Read Code	refuses hypertension monitor.	Diagnostic
..	9OI3.	Read Code	Hypertension monitoring offer default	Diagnostic
..	9OI3.00	Read Code	hyperten.monitor offer default	Diagnostic
..	9OI4.	Read Code	Hypertension monitoring first letter	Diagnostic
..	9OI4.00	Read Code	hypertens.monitor.1st letter	Diagnostic
..	9OI5.	Read Code	Hypertension monitoring second letter	Diagnostic
..	9OI5.00	Read Code	hypertens.monitor 2nd letter	Diagnostic
..	9OI6.	Read Code	Hypertension monitoring third letter	Diagnostic
..	9OI6.00	Read Code	hypertens.monitor 3rd letter	Diagnostic
..	9OI7.	Read Code	Hypertension monitoring verbal invite	Diagnostic
..	9OI7.00	Read Code	hypertens.monitor verbal inv.	Diagnostic
..	9OI8.	Read Code	Hypertension monitoring telephone invite	Diagnostic
..	9OI8.00	Read Code	hypertens.monitor phone invite	Diagnostic
..	9OI9.	Read Code	Hypertension monitoring deleted	Diagnostic
..	9OI9.00	Read Code	hypertens.monitor deleted	Diagnostic
..	9OIA.00	Read Code	hypertension monitor.chck done	Diagnostic
..	9OIA.11	Read Code	hypertension monitored	Diagnostic
..	9OIZ.	Read Code	Hypertens.monitoring admin.NOS	Diagnostic
..	9OIZ.00	Read Code	hypertens.monitoring admin.nos	Diagnostic
G2	G2	Read Code	Hypertensive disease	Diagnostic
..	G2	Read Code	Hypertensive disease	Diagnostic
..	G2_	Read Code	Hypertensive disease	Diagnostic
..	G2...	Read Code	Hypertensive disease	Diagnostic
..	G2...00	Read Code	hypertensive disease	Diagnostic
..	G2...11	Read Code	bp - hypertensive disease	Diagnostic
..	G20	Read Code	Essential hypertension	Diagnostic
..	G20..	Read Code	Essential hypertension	Diagnostic
..	G20..00	Read Code	essential hypertension	Diagnostic
..	G20..11	Read Code	high blood pressure	Diagnostic
..	G20..12	Read Code	primary hypertension	Diagnostic
..	G20%	Read Code	Essential hypertension	Diagnostic
..	G201.	Read Code	Benign essential hypertension	Diagnostic
..	G201.00	Read Code	benign essential hypertension	Diagnostic
..	G202.	Read Code	Systolic hypertension	Diagnostic
..	G202.00	Read Code	systolic hypertension	Diagnostic
..	G203.00	Read Code	diastolic hypertension	Diagnostic
..	G20z.00	Read Code	essential hypertension nos	Diagnostic
..	G20z.11	Read Code	hypertension nos	Diagnostic
..	G25	Read Code	Stage 1 hypertension (NICE - Nat Ins for Hth Clin Excl 2011)	Diagnostic
..	G25..	Read Code	Stage 1 hypertension (NICE - Nat Ins for Hth Clin Excl 2011)	Diagnostic
..	G25..00	Read Code	stage 1 hypertension (nice - nat ins for hth clin excl 2011)	Diagnostic
..	G25..11	Read Code	stage 1 hypertension	Diagnostic
..	G250.	Read Code	Stage 1 hypertension (NICE 2011) without evidence of end organ damage	Diagnostic
..	G26	Read Code	Severe hypertension (Nat Inst for Health Clinical Ex 2011)	Diagnostic
..	G26..00	Read Code	severe hypertension (nat inst for health clinical ex 2011)	Diagnostic
..	G26..11	Read Code	severe hypertension	Diagnostic
..	G27..00	Read Code	hypertension resistant to drug therapy	Diagnostic
..	G28	Read Code	Stage 2 hypertension (NICE - Nat Ins for Hth Clin Excl 2011)	Diagnostic
..	G28..00	Read Code	stage 2 hypertension (nice - nat ins for hth clin excl 2011)	Diagnostic
..	G2y	Read Code	Other specified hypertensive disease	Diagnostic
..	G2y	Read Code	Other specified hypertensive disease	Diagnostic
..	G2y..	Read Code	Other specified hypertensive disease	Diagnostic
..	G2y..00	Read Code	other specified hypertensive disease	Diagnostic
..	G2z	Read Code	Hypertensive disease NOS	Diagnostic
..	G2z	Read Code	Hypertensive disease NOS	Diagnostic
..	G2z..	Read Code	Hypertensive disease NOS	Diagnostic
..	G2z..00	Read Code	hypertensive disease nos	Diagnostic
Gyu2	Gyu2	Read Code	[X]Hypertensive diseases	Diagnostic
..	Gyu2.	Read Code	[X]Hypertensive diseases	Diagnostic
..	Gyu2..	Read Code	[X]Hypertensive diseases	Diagnostic
..	Gyu2.00	Read Code	[x]hypertensive diseases	Diagnostic
L12A.	L12A.	Read Code	essential hypertension	Diagnostic
L12..	L12..	Read Code	Hypertension complicating pregnancy, childbirth and the puerperium	Diagnostic
L120	L120.	Read Code	Benign essential hypertension complicating pregnancy, childbirth and the puerperium	Diagnostic
..	L120.00	Read Code	Benign essential hypertension in pregnancy/childbirth/puerp	Diagnostic
..	L1200	Read Code	Benign essential hypertension complicating pregnancy, childbirth and the puerperium unspecified	Diagnostic
..	L120000	Read Code	Benign essential hypertension in preg/childb/puerp unspec	Diagnostic
..	L1201	Read Code	Benign essential hypertension complicating pregnancy, childbirth and the puerperium - delivered	Diagnostic
..	L120100	Read Code	Benign essential hypertension in preg/childb/puerp - deliv	Diagnostic
..	L1202	Read Code	Benign essential hypertension complicating pregnancy, childbirth and the puerperium - delivered with postnatal complication	Diagnostic
..	L1203	Read Code	Benign essential hypertension complicating pregnancy, childbirth and the puerperium - not delivered	Diagnostic
..	L120300	Read Code	Benign essential hypertension in preg/childb/puerp-not deliv	Diagnostic
..	L1204	Read Code	Benign essential hypertension complicating pregnancy, childbirth and the puerperium with postnatal complication	Diagnostic
..	L120400	Read Code	Benign essential hypertension in preg/childb/puerp +p/n comp	Diagnostic
..	L120z	Read Code	Benign essential hypertension complicating pregnancy, childbirth and the puerperium NOS	Diagnostic
..	L120z00	Read Code	Benign essential hypertension in preg/childb/puerp NOS	Diagnostic
L122	L122.	Read Code	Other pre-existing hypertension in preg/childbirth/puerp	Diagnostic
..	L122.00	Read Code	other pre-existing hypertension in preg/childbirth/puerp	Diagnostic
..	L1220	Read Code	Other pre-existing hypertension complicating pregnancy, childbirth and the puerperium unspecified	Diagnostic
..	L122000	Read Code	other pre-existing hypertension in preg/childb/puerp unspec	Diagnostic
..	L1221	Read Code	Other pre-existing hypertension complicating pregnancy, childbirth and the puerperium - delivered	Diagnostic
..	L122100	Read Code	other pre-existing hypertension in preg/childb/puerp - deliv	Diagnostic
..	L1222	Read Code	Other pre-existing hypertension complicating pregnancy, childbirth and the puerperium - delivered with postnatal complication	Diagnostic
..	L1223	Read Code	Other pre-existing hypertension complicating pregnancy, childbirth and the puerperium - not delivered	Diagnostic
..	L122300	Read Code	other pre-exist hypertension in preg/childb/puerp-not deliv	Diagnostic
..	L1224	Read Code	Other pre-existing hypertension complicating pregnancy, childbirth and the puerperium with postnatal complication	Diagnostic
..	L122400	Read Code	Other pre-exist hypertension in preg/childb/puerp + p/n comp	Diagnostic
..	L122z	Read Code	Other pre-existing hypertension complicating pregnancy, childbirth and the puerperium NOS	Diagnostic
..	L122z00	Read Code	other pre-existing hypertension in preg/childb/puerp nos	Diagnostic
L128	L128.	Read Code	Pre-existing hypertension complicating pregnancy, childbirth and puerperium	Diagnostic
..	L128.00	Read Code	pre-exist hypertension compl preg childbirth and puerperium	Diagnostic
67H8.	67H8.	Read Code	Lifestyle advice regarding hypertension	Diagnostic
Complication of hypertension
G2	G23..	Read Code	Hypertensive heart and renal disease	Diagnostic
..	G23..00	Read Code	hypertensive heart and renal disease	Diagnostic
..	G230.	Read Code	Malignant hypertensive heart and renal disease	Diagnostic
..	G230.00	Read Code	malignant hypertensive heart and renal disease	Diagnostic
..	G231.	Read Code	Benign hypertensive heart and renal disease	Diagnostic
..	G231.00	Read Code	benign hypertensive heart and renal disease	Diagnostic
..	G232.	Read Code	Hypertensive heart and renal disease with (congestive) heart failure	Diagnostic
..	G232.00	Read Code	hypertensive heart&renal dis wth (congestive) heart failure	Diagnostic
..	G233.	Read Code	Hypertensive heart and renal disease with renal failure	Diagnostic
..	G233.00	Read Code	hypertensive heart and renal disease with renal failure	Diagnostic
..	G234.	Read Code	Hypertensive heart and renal disease with both (congestive) heart failure and renal failure	Diagnostic
..	G234.00	Read Code	hyperten heart&renal dis+both(congestv)heart and renal fail	Diagnostic
..	G23z.	Read Code	Hypertensive heart and renal disease NOS	Diagnostic
..	G23z.00	Read Code	hypertensive heart and renal disease nos	Diagnostic
..	G240.	Read Code	Malignant secondary hypertension	Diagnostic
F4042	F404200	Read Code	blind hypertensive eye	Diagnostic
F4211	F4211	Read Code	Hypertensive retinopathy	Diagnostic
F4213	F421300	Read Code	hypertensive retinopathy	Diagnostic
G2	G200.	Read Code	Malignant essential hypertension	Diagnostic
..	G200.00	Read Code	malignant essential hypertension	Diagnostic
..	G21..	Read Code	Hypertensive heart disease	Diagnostic
..	G21..	Read Code	HHD - Hypertensive heart disease	Diagnostic
..	G21..00	Read Code	hypertensive heart disease	Diagnostic
..	G210.	Read Code	Malignant hypertensive heart disease	Diagnostic
..	G210.00	Read Code	malignant hypertensive heart disease	Diagnostic
..	G2100	Read Code	Malignant hypertensive heart disease without congestive cardiac failure	Diagnostic
..	G210000	Read Code	malignant hypertensive heart disease without ccf	Diagnostic
..	G2101	Read Code	Malignant hypertensive heart disease with congestive cardiac failure	Diagnostic
..	G210100	Read Code	malignant hypertensive heart disease with ccf	Diagnostic
..	G210z	Read Code	Malignant hypertensive heart disease NOS	Diagnostic
..	G210z00	Read Code	malignant hypertensive heart disease nos	Diagnostic
..	G211.	Read Code	Benign hypertensive heart disease	Diagnostic
..	G211.00	Read Code	benign hypertensive heart disease	Diagnostic
..	G2110	Read Code	Benign hypertensive heart disease without congestive cardiac failure	Diagnostic
..	G211000	Read Code	benign hypertensive heart disease without ccf	Diagnostic
..	G2111	Read Code	Benign hypertensive heart disease with congestive cardiac failure	Diagnostic
..	G211100	Read Code	benign hypertensive heart disease with ccf	Diagnostic
..	G211z	Read Code	Benign hypertensive heart disease NOS	Diagnostic
..	G211z00	Read Code	benign hypertensive heart disease nos	Diagnostic
..	G21z.	Read Code	Hypertensive heart disease NOS	Diagnostic
..	G21z.00	Read Code	hypertensive heart disease nos	Diagnostic
..	G21z000	Read Code	hypertensive heart disease nos without ccf	Diagnostic
..	G21z011	Read Code	cardiomegaly - hypertensive	Diagnostic
..	G21z1	Read Code	Hypertensive heart disease NOS with congestive cardiac failure	Diagnostic
..	G21z100	Read Code	hypertensive heart disease nos with ccf	Diagnostic
..	G21zz00	Read Code	hypertensive heart disease nos	Diagnostic
..	G220.	Read Code	Malignant hypertensive renal disease	Diagnostic
G672	G672.00	Read Code	hypertensive encephalopathy	diagnostic			Unlikely
Secondary Hypertension
Gyu20	Gyu20	Read Code	[X]Other secondary hypertension	Diagnostic
..	Gyu2000	Read Code	[x]other secondary hypertension	Diagnostic
Gyu21	Gyu21	Read Code	[X]Hypertension secondary to other renal disorders	Diagnostic
..	Gyu2100	Read Code	[x]hypertension secondary to other renal disorders	Diagnostic
G2	G22..00	Read Code	hypertensive renal disease	Diagnostic
..	G22..11	Read Code	nephrosclerosis	Diagnostic
..	G220.00	Read Code	malignant hypertensive renal disease	Diagnostic
..	G221.	Read Code	Benign hypertensive renal disease	Diagnostic
..	G221.00	Read Code	benign hypertensive renal disease	Diagnostic
..	G222.	Read Code	Hypertensive renal disease with renal failure	Diagnostic
..	G222.00	Read Code	hypertensive renal disease with renal failure	Diagnostic
..	G22z.00	Read Code	hypertensive renal disease nos	Diagnostic
..	G22z.11	Read Code	renal hypertension	Diagnostic
..	G24	Read Code	Secondary hypertension	Diagnostic
..	G24	Read Code	Secondary hypertension	Diagnostic
..	G24..	Read Code	Secondary hypertension	Diagnostic			yes
..	G24..	Read Code	Secondary hypertension	Diagnostic
..	G24..00	Read Code	secondary hypertension	Diagnostic
..	G240	Read Code	Secondary malignant hypertension	Diagnostic
..	G240.00	Read Code	secondary malignant hypertension	Diagnostic
..	G2400	Read Code	Secondary malignant renovascular hypertension	Diagnostic
..	G2400	Read Code	Secondary malignant renovascular hypertension	Diagnostic
..	G240000	Read Code	secondary malignant renovascular hypertension	Diagnostic
..	G240z	Read Code	Secondary malignant hypertension NOS	Diagnostic
..	G240z	Read Code	Secondary malignant hypertension NOS	Diagnostic
..	G240z00	Read Code	secondary malignant hypertension nos	Diagnostic
..	G241	Read Code	Secondary benign hypertension	Diagnostic
..	G241.	Read Code	Secondary benign hypertension	Diagnostic
..	G241.00	Read Code	secondary benign hypertension	Diagnostic
..	G2410	Read Code	Secondary benign renovascular hypertension	Diagnostic
..	G2410	Read Code	Secondary benign renovascular hypertension	Diagnostic
..	G241000	Read Code	secondary benign renovascular hypertension	Diagnostic
..	G241z	Read Code	Secondary benign hypertension NOS	Diagnostic
..	G241z	Read Code	Secondary benign hypertension NOS	Diagnostic
..	G241z00	Read Code	secondary benign hypertension nos	Diagnostic
..	G244	Read Code	Hypertension secondary to endocrine disorders	Diagnostic
..	G244.	Read Code	Hypertension secondary to endocrine disorders	Diagnostic
..	G244.00	Read Code	hypertension secondary to endocrine disorders	Diagnostic
..	G24z	Read Code	Secondary hypertension NOS	Diagnostic
..	G24z.	Read Code	Secondary hypertension NOS	Diagnostic			yes
..	G24z.00	Read Code	secondary hypertension nos	Diagnostic
..	G24z0	Read Code	Secondary renovascular hypertension NOS	Diagnostic
..	G24z0	Read Code	Secondary renovascular hypertension NOS	Diagnostic
..	G24z000	Read Code	secondary renovascular hypertension nos	Diagnostic
..	G24zz	Read Code	Secondary hypertension NOS	Diagnostic
..	G24zz00	Read Code	secondary hypertension nos	Diagnostic
L121	L121.	Read Code	Renal hypertension complicating pregnancy, childbirth and the puerperium	Diagnostic
..	L121.00	Read Code	Renal hypertension in pregnancy/childbirth/puerperium	Diagnostic
..	L1210	Read Code	Renal hypertension complicating pregnancy, childbirth and the puerperium unspecified	Diagnostic
..	L121000	Read Code	Renal hypertension in pregnancy/childbirth/puerp unspecified	Diagnostic
..	L1211	Read Code	Renal hypertension complicating pregnancy, childbirth and the puerperium - delivered	Diagnostic
..	L121100	Read Code	Renal hypertension in pregnancy/childbirth/puerp - delivered	Diagnostic
..	L1212	Read Code	Renal hypertension complicating pregnancy, childbirth and the puerperium - delivered with postnatal complication	Diagnostic
..	L121200	Read Code	Renal hypertension in preg/childb/puerp -deliv with p/n comp	Diagnostic
..	L1213	Read Code	Renal hypertension complicating pregnancy, childbirth and the puerperium - not delivered	Diagnostic
..	L121300	Read Code	Renal hypertension in preg/childbirth/puerp - not delivered	Diagnostic
..	L1214	Read Code	Renal hypertension complicating pregnancy, childbirth and the puerperium with postnatal complication	Diagnostic
..	L121400	Read Code	Renal hypertension in preg/childb/puerp + p/n complication	Diagnostic
..	L121z	Read Code	Renal hypertension complicating pregnancy, childbirth and the puerperium NOS	Diagnostic
..	L121z00	Read Code	Renal hypertension in pregnancy/childbirth/puerperium NOS	Diagnostic
L128	L1282	Read Code	Pre-existing secondary hypertension complicating pregnancy, childbirth and puerperium	Diagnostic
..	L128200	Read Code	pre-exist 2ndry hypertens comp preg childbth and puerperium	Diagnostic
61462	61462	Read Code	Hypertension induced by oral contraceptive pill	Diagnostic
G2	G24z1	Read Code	Hypertension secondary to drug	Diagnostic
..	G24z1	Read Code	Hypertension secondary to drug	Diagnostic
..	G24z100	Read Code	hypertension secondary to drug	Diagnostic
TJC4	TJC46	Read Code	Adverse reaction to nifedipine	Diagnostic
..	TJC47	Read Code	Adverse reaction to verapamil	Diagnostic
TJC6	TJC6.	Read Code	Adverse reaction to betablockers	Diagnostic
..	TJC62	Read Code	Adverse reaction to atenolol	Diagnostic
..	TJC63	Read Code	Adverse reaction to labetalol	Diagnostic
U60B7	U60B7	Read Code	Beta-adrenorecep antag caus advers eff in ther use, NEC	Diagnostic
U60B9	U60B9	Read Code	Adverse reaction to bisoprolol	Diagnostic
U60C1	U60C1	Read Code	Calcium-channel blockers caus adverse eff in therap use	Diagnostic
L128	L1280	Read Code	Pre-existing hypertensive heart disease complicating pregnancy, childbirth and the puerperium	Diagnostic
..	L128000	Read Code	pre-exist hyperten heart dis compl preg childbth+puerperium	Diagnostic
..	L1281	Read Code	Pre-existing hypertensive heart and renal disease complicating pregnancy, childbirth and the puerperium	Diagnostic
..	L1282	Read Code	Pre-existing secondary hypertension complicating pregnancy, childbirth and puerperium	Diagnostic
..	L128200	Read Code	pre-exist 2ndry hypertens comp preg childbth and puerperium	Diagnostic
After first 20 weeks of gestation ( less severe)
Transient hypertension of pregnancy
L123	L123.	Read Code	Transient hypertension of pregnancy	Diagnostic
..	L1230	Read Code	Transient hypertension of pregnancy unspecified	Diagnostic
..	L1231	Read Code	Transient hypertension of pregnancy - delivered	Diagnostic
..	L1232	Read Code	Transient hypertension of pregnancy - delivered with postnatal complication	Diagnostic
..	L1233	Read Code	Transient hypertension of pregnancy - not delivered	Diagnostic
..	L1234	Read Code	Transient hypertension of pregnancy with postnatal complication	Diagnostic
..	L1236	Read Code	Transient hypertension of pregnancy	Diagnostic
..	L123z	Read Code	Transient hypertension of pregnancy NOS	Diagnostic
Gestational hypertension
1235	L1235	Read Code	Gestational hypertension	Diagnostic
L12z	L12z.	Read Code	Unspecified hypertension complicating pregnancy, childbirth and the puerperium	Diagnostic
..	L12z0	Read Code	Unspecified hypertension complicating pregnancy, childbirth and the puerperium unspecified	Diagnostic
..	L12z1	Read Code	Unspecified hypertension complicating pregnancy, childbirth and the puerperium - delivered	Diagnostic
..	L12z2	Read Code	Unspecified hypertension complicating pregnancy, childbirth and the puerperium - delivered with postnatal complication	Diagnostic
..	L12z3	Read Code	Unspecified hypertension complicating pregnancy, childbirth and the puerperium - not delivered	Diagnostic
..	L12z4	Read Code	Unspecified hypertension complicating pregnancy, childbirth and the puerperium with postnatal complication	Diagnostic
..	L12zz	Read Code	Unspecified hypertension complicating pregnancy, childbirth and the puerperium NOS	Diagnostic
After first 20 weeks of gestation (more severe)
Pre-exclampsia/Eclampsia
L124	L124.	Read Code	Mild or unspecified pre-eclampsia	Diagnostic
..	L1240	Read Code	Mild or unspecified pre-eclampsia unspecified	Diagnostic
..	L1241	Read Code	Mild or unspecified pre-eclampsia - delivered	Diagnostic
..	L1242	Read Code	Mild or unspecified pre-eclampsia - delivered with postnatal complication	Diagnostic
..	L1243	Read Code	Mild or unspecified pre-eclampsia - not delivered	Diagnostic
..	L1244	Read Code	Mild or unspecified pre-eclampsia with postnatal complication	Diagnostic
..	L1245	Read Code	Mild pre-eclampsia	Diagnostic
..	L1246	Read Code	Pre-eclampsia, unspecified	Diagnostic
..	L124z	Read Code	Mild or unspecified pre-eclampsia NOS	Diagnostic
L125	L125.	Read Code	Severe proteinuric hypertension of pregnancy	Diagnostic
..	L1250	Read Code	Severe pre-eclampsia unspecified	Diagnostic
..	L1251	Read Code	Severe pre-eclampsia - delivered	Diagnostic
..	L1252	Read Code	Severe pre-eclampsia - delivered with postnatal complication	Diagnostic
..	L1253	Read Code	Severe pre-eclampsia - not delivered	Diagnostic
..	L1254	Read Code	Severe pre-eclampsia with postnatal complication	Diagnostic
..	L125z	Read Code	Severe pre-eclampsia NOS	Diagnostic
L126	L126.	Read Code	Eclampsia	Diagnostic
..	L1260	Read Code	Eclampsia unspecified	Diagnostic
..	L1261	Read Code	Eclampsia - delivered	Diagnostic
..	L1262	Read Code	Eclampsia - delivered with postnatal complication	Diagnostic
..	L1263	Read Code	Eclampsia in pregnancy	Diagnostic
..	L1264	Read Code	Eclampsia with postnatal complication	Diagnostic
..	L1265	Read Code	Eclampsia in pregnancy	Diagnostic
..	L1266	Read Code	Eclampsia in labour	Diagnostic
..	L126z	Read Code	Eclampsia NOS	Diagnostic
L129	L129.	Read Code	Moderate pre-eclampsia	Diagnostic
L12B.	L12B.	Read Code	Proteinuric hypertension of pregnancy	Diagnostic
Lyu1.	Lyu1.	Read Code	[X]Oedema, proteinuria and hypertensive disorders in pregnancy, childbirth and the puerperium	Diagnostic
15A4.	15A4.	Read Code	H/O: severe pre-eclampsia	Diagnostic
15A3.	15A3.	Read Code	H/O: eclampsia	Diagnostic
Preeclampsia Superimposed on Chronic Hypertension
L127	L127.	Read Code	Pre-eclampsia or eclampsia with pre-existing hypertension	Diagnostic
..	L127.00	Read Code	pre-eclampsia or eclampsia with pre-existing hypertension	Diagnostic
..	L1270	Read Code	Pre-eclampsia or eclampsia with pre-existing hypertension unspecified	Diagnostic
..	L1271	Read Code	Pre-eclampsia or eclampsia with pre-existing hypertension - delivered	Diagnostic
..	L1272	Read Code	Pre-eclampsia or eclampsia with pre-existing hypertension - delivered with postnatal complication	Diagnostic
..	L1273	Read Code	Pre-eclampsia or eclampsia with pre-existing hypertension - not delivered	Diagnostic
..	L1274	Read Code	Pre-eclampsia or eclampsia with pre-existing hypertension with postnatal complication	Diagnostic
..	L127z	Read Code	Pre-eclampsia or eclampsia with pre-existing hypertension NOS	Diagnostic
..	L127z00	Read Code	pre-eclampsia or eclampsia + pre-existing hypertension nos	Diagnostic
Supplementary Table S1: Read codes for HDP.
The file includes all HDP-related read codes, health condition descriptions, the original full code versions, and the codes used in the statistical program.
