# Supplementary material for: Association between prenatal exposure to antihypertensive medication and neurodevelopmental and educational outcomes in children
Source: Sci Rep. 2025 Nov 6;15:38929. doi: 10.1038/s41598-025-22887-2 (PMC12592423; doi:10.1038/s41598-025-22887-2)
Supplement: Supplementary file 4 — Supplementary Material 4 [file 41598_2025_22887_MOESM4_ESM.xlsx]

## Sheet: Sheet1
ADHD Diagnosis and Prescription READ Codes
Diagnosis
Stata Code	Read Code	Coding System	Description
8BPT	8BPT.	Read Code	Drug therapy for ADHD (attention deficit hyperactivity disorder)
9Ngp	9Ngp.	Read Code	On drug therapy for ADHD (attention deficit hyperactivity disorder)
9Ol8	9Ol8.	Read Code	Attention deficit hyperactivity disorder monitoring invitation first letter
9Ol9	9Ol9.	Read Code	Attention deficit hyperactivity disorder monitoring invitation second letter
9OlA	9OlA.	Read Code	Attention deficit hyperactivity disorder monitoring invitation third letter
E2E	E2E..	Read Code	Childhood hyperkinetic syndrome
Eu90	Eu90.	Read Code	[X]Hyperkinetic disorders
Eu9y7	Eu9y7	Read Code	Attention deficit disorder
Drugs
Stata Code	Read Code	Coding System	Description
db	db...	Read Code	WEAK CENTRAL NERVOUS SYSTEM STIMULANTS
dc1	dc1..	Read Code	DEXAMFETAMINE SULFATE
dw	dw...	Read Code	DRUGS USED TO TREAT HYPERACTIVITY DISORDERS
dz	dz...	Read Code	OTHER CENTRAL NERVOUS SYSTEM STIMULANTS
Supplementary Table S3: Read codes for ADHD Diagnosis and Prescription.
The file includes all read codes related to ADHD Diagnosis and Prescription, health condition descriptions, the original full code versions, and the codes used in the statistical program.
