# Supplementary material for: Association between prenatal exposure to antihypertensive medication and neurodevelopmental and educational outcomes in children
Source: Sci Rep. 2025 Nov 6;15:38929. doi: 10.1038/s41598-025-22887-2 (PMC12592423; doi:10.1038/s41598-025-22887-2)
Supplement: Supplementary file 5 — Supplementary Material 5 [file 41598_2025_22887_MOESM5_ESM.xlsx]

## Sheet: Sheet1
Antihypertensive Agent READ Codes
Used Code	Read Code	Coding System	Description	Entity type
Diuretic
b2	b2...	Read Code	Thiazide diuretic	Drug
..	b21..	Read Code	Bendroflumethiazide	Drug
..	b211.	Read Code	Bendroflumethiazide 2.5mg tablet	Drug
..	b212.	Read Code	Bendroflumethiazide 5mg tablet	Drug
..	b213.	Read Code	Aprinox 2.5mg tablet	Drug
..	b214.	Read Code	Aprinox 5mg tablet	Drug
..	b215.	Read Code	Berkozide 2.5mg tablet	Drug
..	b216.	Read Code	Berkozide 5mg tablet	Drug
..	b217.	Read Code	Centyl 2.5mg tablet	Drug
..	b218.	Read Code	Centyl 5mg tablet	Drug
..	b219.	Read Code	Neo-Naclex 5mg tablet	Drug
..	b21A.	Read Code	Neo-Bendromax 2.5mg tablet	Drug
..	b21a.	Read Code	Urizide 5mg tablet	Drug
..	b21B.	Read Code	Neo-Bendromax 5mg tablet	Drug
..	b21b.	Read Code	NEO-NACLEX 2.5mg tablets	Drug
..	b22..	Read Code	Chlorothiazide	Drug
..	b221.	Read Code	Saluric 500mg tablet	Drug
..	b222.	Read Code	Diuril 250mg/5mL oral suspension	Drug
..	b22y.	Read Code	Chlorothiazide 250mg/5mL oral suspension	Drug
..	b22z.	Read Code	Chlorothiazide 500mg tablet	Drug
..	b23..	Read Code	Chlortalidone	Drug
..	b231.	Read Code	Hygroton 50mg tablet	Drug
..	b232.	Read Code	Hygroton 100mg tablet	Drug
..	b23y.	Read Code	Chlortalidone 50mg tablet	Drug
..	b23z.	Read Code	Chlorthalidone 100mg tablet	Drug
..	b24..	Read Code	Clopamide [ingredient see bdek.]	Drug
..	b25..	Read Code	Cyclopenthiazide	Drug
..	b251.	Read Code	Navidrex 500mcg tablet	Drug
..	b25z.	Read Code	Cyclopenthiazide 500mcg tablet	Drug
..	b26..	Read Code	Hydrochlorothiazide	Drug
..	b261.	Read Code	Esidrex 25mg tablet	Drug
..	b262.	Read Code	Esidrex 50mg tablet	Drug
..	b263.	Read Code	HydroSaluric 25mg tablet	Drug
..	b264.	Read Code	HydroSaluric 50mg tablet	Drug
..	b26y.	Read Code	Hydrochlorothiazide 50mg tablet	Drug
..	b26z.	Read Code	Hydrochlorothiazide 25mg tablet	Drug
..	b27..	Read Code	Hydroflumethiazide	Drug
..	b271.	Read Code	Hydrenox 50mg tablet	Drug
..	b27z.	Read Code	Hydroflumethiazide 50mg tablet	Drug
..	b28..	Read Code	Indapamide	Drug
..	b281.	Read Code	Natrilix 2.5mg tablet	Drug
..	b282.	Read Code	Nindaxa 2.5mg tablet	Drug
..	b283.	Read Code	Natramid 2.5mg tablet	Drug
..	b284.	Read Code	Opumide 2.5mg tablet	Drug
..	b285.	Read Code	Indapamide 1.5mg m/r tablet	Drug
..	b286.	Read Code	Natrilix SR 1.5mg m/r tablet	Drug
..	b287.	Read Code	ETHIBIDE XL 1.5mg m/r tablets	Drug
..	b288.	Read Code	INDIPAM XL 1.5mg m/r tablets	Drug
..	b289.	Read Code	MAPEMID XL 1.5mg m/r tablets	Drug
..	b28z.	Read Code	Indapamide 2.5mg tablet	Drug
..	b29..	Read Code	Mefruside	Drug
..	b291.	Read Code	Baycaron 25mg tablet	Drug
..	b29z.	Read Code	Mefruside 25mg tablet	Drug
..	b2a..	Read Code	Methyclothiazide	Drug
..	b2a1.	Read Code	Enduron 5mg tablet	Drug
..	b2az.	Read Code	Methyclothiazide 5mg tablet	Drug
..	b2b..	Read Code	Metolazone	Drug
..	b2b1.	Read Code	Metenix-5 tablet	Drug
..	b2b2.	Read Code	Xuret 500micrograms tablet	Drug
..	b2b3.	Read Code	Metolazone 500micrograms tablet	Drug
..	b2bz.	Read Code	Metolazone 5mg tablet	Drug
..	b2c..	Read Code	Polythiazide	Drug
..	b2c1.	Read Code	Nephril 1mg tablet	Drug
..	b2cz.	Read Code	Polythiazide 1mg tablet	Drug
..	b2d..	Read Code	Xipamide	Drug
..	b2d1.	Read Code	Diurexan 20mg tablet	Drug
..	b2dz.	Read Code	Xipamide 20mg tablet	Drug
b3	b3...	Read Code	Loop diuretic	Drug
..	b31..	Read Code	Furosemide	Drug
..	b311.	Read Code	Furosemide 20mg tablet	Drug
..	b312.	Read Code	Furosemide 40mg tablet	Drug
..	b313.	Read Code	Furosemide 500mg tablet	Drug
..	b314.	Read Code	Aluzine 20mg tablet	Drug
..	b315.	Read Code	Aluzine 40mg tablet	Drug
..	b316.	Read Code	Aluzine 500mg tablet	Drug
..	b317.	Read Code	Diuresal 40mg tablet	Drug
..	b31a.	Read Code	Dryptal 40mg tablet	Drug
..	b31b.	Read Code	Dryptal 500mg tablet	Drug
..	b31B.	Read Code	Min-I-Jet Frusemide 80mg/8mL prefilled syringe	Drug
..	b31E.	Read Code	Froop 40mg tablet	Drug
..	b31f.	Read Code	Frusetic 40mg tablet	Drug
..	b31F.	Read Code	Frusol 20mg/5mL s/f oral solution	Drug
..	b31g.	Read Code	Frusid 40mg tablet	Drug
..	b31G.	Read Code	Frusol 40mg/5mL s/f oral solution	Drug
..	b31H.	Read Code	Frusol 50mg/5mL s/f oral solution	Drug
..	b31h.	Read Code	Lasix 20mg tablet	Drug
..	b31i.	Read Code	Lasix 40mg tablet	Drug
..	b31j.	Read Code	Lasix 500mg tablet	Drug
..	b31k.	Read Code	Lasix 1mg/mL paediatric liquid	Drug
..	b31o.	Read Code	Frumax 40mg tablet	Drug
..	b31p.	Read Code	Rusyde 20mg tablet	Drug
..	b31q.	Read Code	Rusyde 40mg tablet	Drug
..	b31r.	Read Code	Furosemide 20mg/5mL s/f oral solution	Drug
..	b31s.	Read Code	Furosemide 40mg/5mL s/f oral solution	Drug
..	b31t.	Read Code	Furosemide 50mg/5mL s/f oral solution	Drug
..	b31x.	Read Code	Frusemide 1mg/mL oral solution	Drug
..	b32..	Read Code	Bumetanide	Drug
..	b321.	Read Code	Burinex 1mg tablet	Drug
..	b322.	Read Code	Burinex 5mg tablet	Drug
..	b323.	Read Code	Burinex 1mg/5mL oral liquid	Drug
..	b327.	Read Code	Betinex 1mg tablet	Drug
..	b328.	Read Code	Betinex 5mg tablet	Drug
..	b32u.	Read Code	Bumetanide 1mg tablet	Drug
..	b32v.	Read Code	Bumetanide 5mg tablet	Drug
..	b32w.	Read Code	Bumetanide 1mg/5mL oral liquid	Drug
..	b33..	Read Code	Etacrynic acid product	Drug
..	b331.	Read Code	Edecrin 50mg tablet	Drug
..	b33y.	Read Code	Ethacrynic acid 50mg tablet	Drug
..	b34..	Read Code	Piretanide	Drug
..	b341.	Read Code	Arelix 6mg capsule	Drug
..	b34z.	Read Code	Piretanide 6mg m/r capsule	Drug
..	b35..	Read Code	Torasemide	Drug
..	b351.	Read Code	Torem 2.5mg tablet	Drug
..	b352.	Read Code	Torem 5mg tablet	Drug
..	b353.	Read Code	Torem 10mg tablet	Drug
..	b356.	Read Code	Torasemide 2.5mg tablet	Drug
..	b357.	Read Code	Torasemide 5mg tablet	Drug
..	b358.	Read Code	Torasemide 10mg tablet	Drug
b4	b4...	Read Code	Potassium sparing diuretic	Drug
..	b41..	Read Code	Amiloride hydrochloride	Drug
..	b411.	Read Code	Midamor 5mg tablet	Drug
..	b412.	Read Code	Amilospare 5mg tablet	Drug
..	b413.	Read Code	Amiloride hydrochloride 5mg/5mL s/f oral solution	Drug
..	b414.	Read Code	Berkamil 5mg tablet	Drug
..	b415.	Read Code	Amilamont 5mg/mL s/f oral solution	Drug
..	b41z.	Read Code	Amiloride hydrochloride 5mg tablet	Drug
..	b42..	Read Code	Potassium canrenoate	Drug
..	b43..	Read Code	Spironolactone	Drug
..	b431.	Read Code	Spironolactone 25mg tablet	Drug
..	b432.	Read Code	Spironolactone 50mg tablet	Drug
..	b433.	Read Code	Spironolactone 100mg tablet	Drug
..	b434.	Read Code	Aldactone 25mg tablet	Drug
..	b435.	Read Code	Aldactone 50mg tablet	Drug
..	b436.	Read Code	Aldactone 100mg tablet	Drug
..	b437.	Read Code	Diatensec 50mg tablet	Drug
..	b438.	Read Code	Laractone 25mg tablet	Drug
..	b439.	Read Code	Laractone 100mg tablet	Drug
..	b43a.	Read Code	Spiretic 25mg tablet	Drug
..	b43A.	Read Code	Spirospare 25mg tablet	Drug
..	b43b.	Read Code	Spiretic 100mg tablet	Drug
..	b43c.	Read Code	Spiroctan 25mg tablet	Drug
..	b43d.	Read Code	Spiroctan 50mg tablet	Drug
..	b43e.	Read Code	Spiroctan 100mg capsule	Drug
..	b43f.	Read Code	Spirolone 25mg tablet	Drug
..	b43g.	Read Code	Spirolone 50mg tablet	Drug
..	b43h.	Read Code	Spirolone 100mg tablet	Drug
..	b43i.	Read Code	Laractone 50mg tablet	Drug
..	b43j.	Read Code	Spirospare 100mg tablet	Drug
..	b43k.	Read Code	Spironolactone 5mg/5mL s/f suspension	Drug
..	b43l.	Read Code	Spironolactone 10mg/5mL s/f suspension	Drug
..	b43m.	Read Code	Spironolactone 25mg/5mL s/f suspension	Drug
..	b43n.	Read Code	Spironolactone 50mg/5mL s/f suspension	Drug
..	b43z.	Read Code	Spironolactone 100mg capsule	Drug
..	b44..	Read Code	Triamterene	Drug
..	b441.	Read Code	Dytac 50mg capsule	Drug
..	b44z.	Read Code	Triamterene 50mg capsule	Drug
..	b45..	Read Code	Eplerenone	Drug
..	b451.	Read Code	Inspra 25mg tablet	Drug
..	b452.	Read Code	Inspra 50mg tablet	Drug
..	b45y.	Read Code	Eplerenone 50mg tablet	Drug
..	b45z.	Read Code	Eplerenone 25mg tablet	Drug
PSD + other
b5	b5...	Read Code	Potassium sparing compound diuretic	Drug
..	b51..	Read Code	Potassium sparing compound diuretics A-Z
..	b511.	Read Code	Aldactide 25 tablet	Drug
..	b512.	Read Code	Aldactide 50 tablet	Drug
..	b513.	Read Code	Amil-Co tablet	Drug
..	b514.	Read Code	Dyazide tablet	Drug
..	b515.	Read Code	Dytide capsule	Drug
..	b516.	Read Code	Frumil tablet	Drug
..	b517.	Read Code	Frusene tablet	Drug
..	b518.	Read Code	Kalspare tablet	Drug
..	b519.	Read Code	Lasilactone capsule	Drug
..	b51A.	Read Code	Co-triamterzide 50mg/25mg tablet	Drug
..	b51a.	Read Code	Moduret 25 tablet	Drug
..	b51B.	Read Code	Fru-Co tablet	Drug
..	b51b.	Read Code	Moduretic tablet	Drug
..	b51C.	Read Code	Amiloride hydrochloride+cyclopenthiazide 2.5mg/250micrograms tablet	Drug
..	b51c.	Read Code	Moduretic oral solution	Drug
..	b51D.	Read Code	Amiloride hydrochloride+bumetanide 5mg/1mg tablet	Drug
..	b51d.	Read Code	Normetic tablet	Drug
..	b51e.	Read Code	Synuretic tablet	Drug
..	b51E.	Read Code	Triamterene+benzthiazide 50mg/25mg capsule	Drug
..	b51f.	Read Code	Triam-Co tablet	Drug
..	b51F.	Read Code	Triamterene+chlorthalidone 50mg/25mg tablet	Drug
..	b51g.	Read Code	Hypertane-50 tablet	Drug
..	b51G.	Read Code	Triamterene+chlortalidone 50mg/50mg tablet	Drug
..	b51h.	Read Code	Lasoride tablet	Drug
..	b51H.	Read Code	Triamterene+furosemide 50mg/40mg tablet	Drug
..	b51i.	Read Code	Co-amilofruse tablets	Drug
..	b51j.	Read Code	Co-amilozide 2.5mg/25mg tablet	Drug
..	b51J.	Read Code	Spironolactone+furosemide 50mg/20mg capsule	Drug
..	b51k.	Read Code	Co-amilozide 5mg/50mg tablet	Drug
..	b51K.	Read Code	Delvas tablet	Drug
..	b51L.	Read Code	Aridil 2.5mg/20mg tablet	Drug
..	b51l.	Read Code	Co-amilozide 5mg/50mg/5mL oral solution	Drug
..	b51M.	Read Code	Aridil 5mg/40mg tablet	Drug
..	b51m.	Read Code	Vasetic Co-amilozide 5/50mg tablet	Drug
..	b51N.	Read Code	Aridil 10mg/80mg tablet	Drug
..	b51n.	Read Code	Frusene tablets 56CP	Drug
..	b51o.	Read Code	Frumil LS tablet	Drug
..	b51O.	Read Code	Spiro-Co 25mg tablet	Drug
..	b51p.	Read Code	Co-flumactone 25mg/25mg tablet	Drug
..	b51P.	Read Code	Spiro-Co 50mg tablet	Drug
..	b51q.	Read Code	Co-flumactone 50mg/50mg tablet	Drug
..	b51Q.	Read Code	Zida-Co 5mg/50mg tablet	Drug
..	b51R.	Read Code	Frusemek 5mg/40mg tablet	Drug
..	b51r.	Read Code	Navispare tablet	Drug
..	b51s.	Read Code	Amilmaxco 5/50 tablet	Drug
..	b51S.	Read Code	Froop Co 5mg/40mg tablet	Drug
..	b51t.	Read Code	Burinex A tablet	Drug
..	b51T.	Read Code	Komil 5/40 tablet	Drug
..	b51u.	Read Code	Frumil Forte tablet	Drug
..	b51v.	Read Code	Triamaxco tablet	Drug
..	b51w.	Read Code	Kalspare LS tablet	Drug
..	b51x.	Read Code	Co-amilofruse 2.5mg/20mg tablet	Drug
..	b51y.	Read Code	Co-amilofruse 5mg/40mg tablet	Drug
..	b51z.	Read Code	Co-amilofruse 10mg/80mg tablet	Drug
K + diuretic
b9	b9...	Read Code	Diuretics with potassium	Drug
..	b91..	Read Code	Diuretics+potassium supplement A-Z	Drug
..	b911.	Read Code	Brinaldix K tablet	Drug
..	b912.	Read Code	Burinex K m/r tablet	Drug
..	b913.	Read Code	Centyl K m/r tablet	Drug
..	b914.	Read Code	Diumide-K Continus m/r tablet	Drug
..	b915.	Read Code	Esidrex K tablet	Drug
..	b916.	Read Code	Hygroton K tablet combination pack	Drug
..	b917.	Read Code	Lasikal m/r tablet	Drug
..	b918.	Read Code	Lasix+K tablets 30day-CP combination pack	Drug
..	b919.	Read Code	Navidrex-K tablet	Drug
..	b91a.	Read Code	Neo-Naclex K m/r tablet	Drug
..	b91b.	Read Code	Bumetanide+potassium 500micrograms/7.7mmol m/r tablet	Drug
..	b91c.	Read Code	Bendroflumethiazide+potassium 2.5mg/7.7mmol m/r tablet	Drug
..	b91d.	Read Code	Frusemide+potassium 40mg/8mmol m/r tablet	Drug
..	b91e.	Read Code	Chlorthalidone tablet+potassium m/r tablet 25mg/6.7mmol pack	Drug
..	b91f.	Read Code	Furosemide+potassium 20mg/10mmol m/r tablet	Drug
..	b91g.	Read Code	Frusemide tablet+potassium m/r tablet 40mg/10mmol pack	Drug
..	b91h.	Read Code	Bendroflumethiazide+potassium 2.5mg/8.4mmol m/r tablet	Drug
CCB + ACEi
bA	bA...	Read Code	Calcium-channel blocker+ace inhibitor	Drug
..	bA%	Read Code	calcium-channel blocker+angiotensin-converting enzyme inhibitor	Drug
..	bA1..	Read Code	Felodipine+ramipril	Drug
..	bA11.	Read Code	Triapin mite 2.5mg/2.5mg tablet	Drug
..	bA12.	Read Code	Triapin 5mg/5mg tablet	Drug
..	bA1y.	Read Code	Felodipine+ramipril 2.5mg/2.5mg tablet	Drug
..	bA1z.	Read Code	Felodipine+ramipril 5mg/5mg tablet	Drug
CCB
bb3	bb3..	Read Code	Verapamil hydrochloride	Drug
..	bb31.	Read Code	Verapamil hydrochloride 40mg tablet	Drug
..	bb32.	Read Code	Verapamil hydrochloride 80mg tablet	Drug
..	bb33.	Read Code	Verapamil hydrochloride 120mg tablet	Drug
..	bb34.	Read Code	Berkatens 40mg tablet	Drug
..	bb35.	Read Code	Berkatens 80mg tablet	Drug
..	bb36.	Read Code	Berkatens 120mg tablet	Drug
..	bb37.	Read Code	Berkatens 160mg tablet	Drug
..	bb38.	Read Code	Cordilox 40mg tablet	Drug
..	bb39.	Read Code	Cordilox 80mg tablet	Drug
..	bb3a.	Read Code	Cordilox 120mg tablet	Drug
..	bb3A.	Read Code	Verapamil hydrochloride 240mg m/r tablet	Drug
..	bb3b.	Read Code	Cordilox 160mg tablet	Drug
..	bb3B.	Read Code	Half Securon SR 120mg m/r tablet	Drug
..	bb3C.	Read Code	Verapamil hydrochloride 120mg m/r tablet	Drug
..	bb3d.	Read Code	Securon 40mg tablet
..	bb3D.	Read Code	Verapamil hydrochloride 40mg/5mL s/f oral solution	Drug
..	bb3e.	Read Code	Securon 80mg tablet	Drug
..	bb3F.	Read Code	Half-Securon SR 120mg m/r tablets 28CP	Drug
..	bb3f.	Read Code	Securon 120mg tablet	Drug
..	bb3G.	Read Code	Hypaneze 40 tablet	Drug
..	bb3g.	Read Code	Securon 120mg tablets 56CP	Drug
..	bb3H.	Read Code	Hypaneze 80 tablet	Drug
..	bb3h.	Read Code	Securon 160mg tablets 56CP	Drug
..	bb3i.	Read Code	Securon 160mg tablet	Drug
..	bb3J.	Read Code	Hypaneze 120 tablet	Drug
..	bb3j.	Read Code	Securon SR 240mg m/r tablet	Drug
..	bb3k.	Read Code	Securon SR 240mg m/r tablets 28CP	Drug
..	bb3K.	Read Code	Verapress MR 240 m/r tablet	Drug
..	bb3L.	Read Code	Ethimil MR 240 m/r tablet	Drug
..	bb3l.	Read Code	Univer 120mg m/r capsules x28	Drug
..	bb3M.	Read Code	Cordilox MR 240 m/r tablet	Drug
..	bb3m.	Read Code	Univer 180mg m/r capsule x56	Drug
..	bb3n.	Read Code	Univer 240mg m/r capsules x28	Drug
..	bb3N.	Read Code	Zolvera 40mg/5mL oral solution	Drug
..	bb3O.	Read Code	Ranvera MR 240mg m/r tablet	Drug
..	bb3p.	Read Code	Geangin 40mg tablet	Drug
..	bb3P.	Read Code	Vera-Til SR 240mg m/r tablet	Drug
..	bb3q.	Read Code	Geangin 80mg tablet	Drug
..	bb3Q.	Read Code	Vera-Til SR 120mg m/r tablet	Drug
..	bb3r.	Read Code	Geangin 120mg tablet	Drug
..	bb3s.	Read Code	Vertab SR 240 m/r tablet	Drug
..	bb3v.	Read Code	Verapamil hydrochloride 120mg m/r capsule	Drug
..	bb3w.	Read Code	Verapamil hydrochloride 160mg tablet	Drug
..	bb3x.	Read Code	Verpamil HCl 120mg tablets x56	Drug
..	bb3y.	Read Code	Verapamil hydrochloride 240mg m/r capsule	Drug
..	bb3z.	Read Code	Verapamil hydrochloride 180mg m/r capsule	Drug
beta-blockers
bd…	bd...	Read Code	Beta-adrenoceptor blocking drug	Drug
..	bd%	Read Code	BETA-ADRENOCEPTOR BLOCKERS	Drug
bd1	bd1..	Read Code	Propranolol hydrochloride product	Drug
..	bd11.	Read Code	Propranolol hydrochloride 10mg tablet	Drug
..	bd12.	Read Code	Propranolol hydrochloride 40mg tablet	Drug
..	bd13.	Read Code	Propranolol hydrochloride 80mg tablet	Drug
..	bd14.	Read Code	Propranolol hydrochloride 160mg tablet	Drug
..	bd15.	Read Code	Angilol 10mg tablet	Drug
..	bd16.	Read Code	Angilol 40mg tablet	Drug
..	bd17.	Read Code	Angilol 80mg tablet	Drug
..	bd18.	Read Code	Angilol 160mg tablet	Drug
..	bd19.	Read Code	Apsolol 10mg tablet	Drug
..	bd1a.	Read Code	Apsolol 40mg tablet	Drug
..	bd1A.	Read Code	Propanix 10mg tablet	Drug
..	bd1b.	Read Code	Apsolol 80mg tablet	Drug
..	bd1B.	Read Code	Propanix 40mg tablet	Drug
..	bd1c.	Read Code	Apsolol 160mg tablet	Drug
..	bd1C.	Read Code	Propanix 80mg tablet	Drug
..	bd1d.	Read Code	Bedranol 10mg tablet	Drug
..	bd1D.	Read Code	Propanix 160mg tablet	Drug
..	bd1e.	Read Code	Bedranol 40mg tablet	Drug
..	bd1E.	Read Code	Propanix SR 160mg m/r capsule	Drug
..	bd1f.	Read Code	Bedranol 80mg tablet	Drug
..	bd1F.	Read Code	Betadur CR 160mg m/r capsule	Drug
..	bd1g.	Read Code	Bedranol SR 160mg m/r capsule	Drug
..	bd1G.	Read Code	Beta-Prograne 160mg m/r capsule	Drug
..	bd1h.	Read Code	Berkolol 10mg tablet	Drug
..	bd1i.	Read Code	Berkolol 40mg tablet	Drug
..	bd1I.	Read Code	Propranolol hydrochloride 5mg/5mL syrup	Drug
..	bd1j.	Read Code	Berkolol 80mg tablet	Drug
..	bd1J.	Read Code	Propranolol hydrochloride 50mg/5mL syrup	Drug
..	bd1k.	Read Code	Berkolol 160mg tablet	Drug
..	bd1K.	Read Code	Half-Betadur CR 80mg m/r capsule	Drug
..	bd1L.	Read Code	Half Beta-Prograne 80mg m/r capsule	Drug
..	bd1l.	Read Code	Half-Inderal LA 80mg m/r capsule	Drug
..	bd1m.	Read Code	Inderal 10mg tablet	Drug
..	bd1M.	Read Code	Sloprolol 80mg m/r capsule	Drug
..	bd1n.	Read Code	Inderal 40mg tablet	Drug
..	bd1N.	Read Code	Probeta LA 160mg m/r capsule	Drug
..	bd1o.	Read Code	Inderal 80mg tablet	Drug
..	bd1O.	Read Code	Lopranol LA 160mg m/r capsule	Drug
..	bd1p.	Read Code	Inderal 160mg tablet	Drug
..	bd1P.	Read Code	Propranolol hydrochloride 10mg/5mL syrup	Drug
..	bd1Q.	Read Code	Propranolol hydrochloride 40mg/5mL syrup	Drug
..	bd1r.	Read Code	Inderal-LA 160mg m/r capsule	Drug
..	bd1R.	Read Code	Propranolol hydrochloride 80mg/5mL syrup	Drug
..	bd1S.	Read Code	Half Propanix LA 80mg m/r capsule	Drug
..	bd1s.	Read Code	Sloprolol 160mg m/r capsule	Drug
..	bd1t.	Read Code	Cardinol 10mg tablet	Drug
..	bd1T.	Read Code	Propanix LA 160mg m/r capsule	Drug
..	bd1u.	Read Code	Cardinol 40mg tablet	Drug
..	bd1U.	Read Code	Half Propatard LA 80mg m/r capsule	Drug
..	bd1v.	Read Code	Cardinol 80mg tablet	Drug
..	bd1V.	Read Code	Propatard LA 160mg m/r capsule	Drug
..	bd1w.	Read Code	Cardinol 160mg tablet	Drug
..	bd1W.	Read Code	Propranolol hydrochloride 5mg/5mL s/f oral solution	Drug
..	bd1X.	Read Code	Propranolol hydrochloride 10mg/5mL s/f oral solution	Drug
..	bd1x.	Read Code	Propranolol hydrochloride 160mg m/r capsule	Drug
..	bd1Y.	Read Code	Propranolol hydrochloride 50mg/5mL s/f oral solution	Drug
..	bd1y.	Read Code	Propranolol hydrochloride 80mg m/r capsule	Drug
..	bd1z.	Read Code	Syprol 10mg/5mL oral solution	Drug
..	bd1Z.	Read Code	Syprol 5mg/5mL oral solution	Drug
bd2	bd2x.	Read Code		Drug
bd3	bd3..	Read Code	Atenolol	Drug
..	bd31.	Read Code	Tenormin 100mg tablet	Drug
..	bd32.	Read Code	Tenormin 25mg/5mL syrup	Drug
..	bd34.	Read Code	Tenormin LS 50mg tablet	Drug
..	bd35.	Read Code	Atenolol 50mg tablet	Drug
..	bd36.	Read Code	Atenolol 100mg tablet	Drug
..	bd37.	Read Code	Tenormin CCU pack	Drug
..	bd3a.	Read Code	Antipressan 50mg tablet	Drug
..	bd3b.	Read Code	Antipressan 100mg tablet	Drug
..	bd3c.	Read Code	Tenormin 25 tablet	Drug
..	bd3d.	Read Code	Vasaten 50mg tablet	Drug
..	bd3e.	Read Code	Vasaten 100mg tablet	Drug
..	bd3f.	Read Code	Atenix 50mg tablet	Drug
..	bd3g.	Read Code	Atenix 100mg tablet	Drug
..	bd3h.	Read Code	Totamol 50mg tablet	Drug
..	bd3i.	Read Code	Totamol 100mg tablet	Drug
..	bd3j.	Read Code	Atenolol 25mg tablet	Drug
..	bd3k.	Read Code	Totamol 25mg tablet	Drug
..	bd3l.	Read Code	Antipressan 25mg tablet	Drug
..	bd3x.	Read Code	Atenolol 25mg/5mL syrup	Drug
..	bd3z.	Read Code	Atenix 25mg tablet	Drug
bd4	bd4	Read Code	beta-blockers	Drug
bd5	bd5..	Read Code	Labetalol hydrochloride	Drug
..	bd51.	Read Code	Labetalol hydrochloride 100mg tablet	Drug
..	bd52.	Read Code	Labetalol hydrochloride 200mg tablet	Drug
..	bd53.	Read Code	Labetalol hydrochloride 400mg tablet	Drug
..	bd54.	Read Code	Labrocol 100mg tablet	Drug
..	bd55.	Read Code	Labrocol 200mg tablet	Drug
..	bd56.	Read Code	Labrocol 400mg tablet	Drug
..	bd57.	Read Code	Trandate 50mg tablet	Drug
..	bd58.	Read Code	Trandate 100mg tablet	Drug
..	bd59.	Read Code	Trandate 200mg tablet	Drug
..	bd5a.	Read Code	Trandate 400mg tablet	Drug
..	bd5t.	Read Code	Labetalol 100mg tablets	Drug
..	bd5u.	Read Code	Labetalol 200mg tablets	Drug
..	bd5v.	Read Code	Labetalol hydrochloride 50mg tablet	Drug
..	bd5y.	Read Code	Labetalol 400mg tablet	Drug
..	bd5z.	Read Code	Labetalol hydrochloride 100mg/20mL injection	Drug
bd6	bd6..	Read Code	Metoprolol tartrate	Drug
..	bd61.	Read Code	Betaloc 50mg tablet	Drug
..	bd62.	Read Code	Betaloc 100mg tablet	Drug
..	bd63.	Read Code	Betaloc 5mg/5mL injection	Drug
..	bd64.	Read Code	Betaloc-SA 200mg Durule	Drug
..	bd65.	Read Code	Lopresor 50mg tablet	Drug
..	bd66.	Read Code	Lopresor 100mg tablet	Drug
..	bd67.	Read Code	Mepranix 50mg tablet	Drug
..	bd68.	Read Code	Mepranix 100mg tablet	Drug
..	bd6b.	Read Code	Lopresor SR 200mg m/r tablet	Drug
..	bd6c.	Read Code	Arbralene 50mg tablet	Drug
..	bd6d.	Read Code	Arbralene 100mg tablet	Drug
..	bd6e.	Read Code	Tensomex 100mg tablet	Drug
..	bd6w.	Read Code	Metoprolol tartrate 100mg tablet	Drug
..	bd6x.	Read Code	Metoprolol tartrate 50mg tablet	Drug
..	bd6z.	Read Code	Metoprolol tartrate 200mg m/r tablet	Drug
bd7	bd7..	Read Code	Nadolol	Drug
..	bd71.	Read Code	Corgard 40mg tablet	Drug
..	bd72.	Read Code	Corgard 80mg tablet	Drug
..	bd7y.	Read Code	Nadolol 40mg tablet	Drug
..	bd7z.	Read Code	Nadolol 80mg tablet	Drug
bd8	bd8..	Read Code	Oxprenolol hydrochloride	Drug
..	bd81.	Read Code	Oxprenolol hydrochloride 20mg tablet	Drug
..	bd82.	Read Code	Oxprenolol hydrochloride 40mg tablet	Drug
..	bd83.	Read Code	Oxprenolol hydrochloride 80mg tablet	Drug
..	bd84.	Read Code	Oxprenolol hydrochloride 160mg tablet	Drug
..	bd85.	Read Code	Apsolox 20mg tablet	Drug
..	bd86.	Read Code	Apsolox 40mg tablet	Drug
..	bd87.	Read Code	Apsolox 80mg tablet	Drug
..	bd88.	Read Code	Apsolox 160mg tablet	Drug
..	bd89.	Read Code	Laracor 20mg tablet	Drug
..	bd8a.	Read Code	Laracor 40mg tablet	Drug
..	bd8b.	Read Code	Laracor 80mg tablet	Drug
..	bd8c.	Read Code	Laracor 160mg tablet	Drug
..	bd8d.	Read Code	Slow-Pren 160mg m/r tablet	Drug
..	bd8e.	Read Code	Slow-Trasicor 160mg m/r tablet	Drug
..	bd8f.	Read Code	Trasicor 20mg tablet	Drug
..	bd8g.	Read Code	Trasicor 40mg tablet	Drug
..	bd8h.	Read Code	Trasicor 80mg tablet	Drug
..	bd8i.	Read Code	Trasicor 160mg tablet	Drug
..	bd8k.	Read Code	Paritane 20mg tablet	Drug
..	bd8l.	Read Code	Paritane 40mg tablet	Drug
..	bd8m.	Read Code	Paritane 80mg tablet	Drug
..	bd8n.	Read Code	Paritane 160mg tablet	Drug
..	bd8o.	Read Code	Oxyprenix SR 160mg m/r tablet	Drug
..	bd8u.	Read Code	Oxprenolol hydrochloride 160mg m/r tablet	Drug
bd9	bd9..	Read Code	Penbutolol sulphate [ingredient]	Drug
bda	bda..	Read Code	Pindolol	Drug
..	bda1.	Read Code	Visken 5mg tablet	Drug
..	bda2.	Read Code	Visken 15mg tablet	Drug
..	bda3.	Read Code	Betadren 5mg tablet	Drug
..	bda4.	Read Code	Betadren 15mg tablet	Drug
..	bday.	Read Code	Pindolol 5mg tablet	Drug
..	bdaz.	Read Code	Pindolol 15mg tablet	Drug
bdb	bdb..	Read Code	Practolol [b-blocker]	Drug
bdc	bdc..	Read Code	Sotalol hydrochloride	Drug
..	bdc1.	Read Code	Beta-Cardone 40mg tablet	Drug
..	bdc2.	Read Code	Beta-Cardone 80mg tablet	Drug
..	bdc3.	Read Code	Beta-Cardone 200mg tablet	Drug
..	bdc4.	Read Code	Sotacor 80mg tablet	Drug
..	bdc5.	Read Code	Sotacor 160mg tablet	Drug
..	bdcu.	Read Code	Sotalol hydrochloride 40mg tablet	Drug
..	bdcv.	Read Code	Sotalol hydrochloride 80mg tablet	Drug
..	bdcw.	Read Code	Sotalol hydrochloride 200mg tablet	Drug
..	bdcx.	Read Code	Sotalol hydrochloride 160mg tablet	Drug
bdd	bdd..	Read Code	Timolol maleate [b-blocker]	Drug
..	bdd1.	Read Code	Betim 10mg tablet	Drug
..	bdd2.	Read Code	Blocadren 10mg tablet	Drug
..	bddz.	Read Code	Timolol maleate 10mg tablet	Drug
BB + other
bde	bde..	Read Code	Compound beta-blockers	Drug
..	bde1.	Read Code	Co-Betaloc tablet	Drug
..	bde2.	Read Code	Co-Betaloc SA tablet	Drug
..	bde3.	Read Code	Corgaretic 40mg tablet	Drug
..	bde4.	Read Code	Corgaretic 80mg tablet	Drug
..	bde5.	Read Code	Inderetic capsule	Drug
..	bde6.	Read Code	Inderex capsule	Drug
..	bde7.	Read Code	Kalten capsule	Drug
..	bde8.	Read Code	Lasipressin tablet	Drug
..	bde9.	Read Code	Lopresoretic tablet	Drug
..	bdeA.	Read Code	Metoprolol tartrate+hydrochlorothiazide 100mg/12.5mg tablet	Drug
..	bdea.	Read Code	Moducren tablet	Drug
..	bdeB.	Read Code	Metoprolol tartrate+hydrochlorothiazide 200mg/25mg m/r tablet	Drug
..	bdeb.	Read Code	Prestim tablet	Drug
..	bdeC.	Read Code	Metoprolol tartrate+chlorthalidone 100mg/12.5mg tablet	Drug
..	bdec.	Read Code	Prestim Forte tablet	Drug
..	bdeD.	Read Code	Nadolol+bendroflumethiazide 40mg/5mg tablet	Drug
..	bdeE.	Read Code	Nadolol+bendrofluazide 80mg/5mg tablet	Drug
..	bdee.	Read Code	Sotazide tablet	Drug
..	bdeF.	Read Code	Penbutolol sulphate+frusemide 40mg/20mg tablet	Drug
..	bdeG.	Read Code	Pindolol+clopamide 10mg/5mg tablet	Drug
..	bdeg.	Read Code	Tenoret 50 tablet	Drug
..	bdeH.	Read Code	Sotalol hydrochloride+hydrochlorothiazide 160mg/25mg tablet	Drug
..	bdeh.	Read Code	Tenoretic tablet	Drug
..	bdei.	Read Code	Tolerzide tablet	Drug
..	bdeJ.	Read Code	Sotalol hydrochloride+hydrochlorothiazide 80mg/12.5mg tablet	Drug
..	bdej.	Read Code	Trasidrex tablet	Drug
..	bdeK.	Read Code	Timolol maleate+co-amilozide 10mg/2.5mg/25mg tablet	Drug
..	bdek.	Read Code	Viskaldix tablet	Drug
..	bdel.	Read Code	Co-prenozide tablet	Drug
..	bdeL.	Read Code	Timolol maleate+bendroflumethiazide 10mg/2.5mg tablet	Drug
..	bdem.	Read Code	Co-tenidone 50mg/12.5mg tablet	Drug
..	bdeM.	Read Code	Timolol maleate+bendrofluazide 20mg/5mg tablet	Drug
..	bden.	Read Code	Co-tenidone 100mg/25mg tablet	Drug
..	bdeN.	Read Code	Totaretic 50mg/12.5mg tablet	Drug
..	bdeo.	Read Code	AtenixCo 50mg/12.5mg tablet	Drug
..	bdeO.	Read Code	Totaretic 100mg/25mg tablet	Drug
..	bdep.	Read Code	AtenixCo 100mg/25mg tablet	Drug
..	bdeP.	Read Code	Atenolol+bendrofluazide 25mg/1.25mg capsule	Drug
..	bdeQ.	Read Code	Tenben capsule	Drug
..	bdeq.	Read Code	Tenchlor 50mg/12.5mg tablet	Drug
..	bdeR.	Read Code	Combitens m/r capsule	Drug
..	bder.	Read Code	Tenchlor 100mg/25mg tablet	Drug
..	bdes.	Read Code	Beta-Adalat capsule	Drug
..	bdet.	Read Code	Tenif capsule	Drug
..	bdeu.	Read Code	Co-prenozide 160mg/0.25mg m/r tablet	Drug
..	bdev.	Read Code	Propranolol hydrochloride+bendrofluazide 80mg/2.5mg capsule	Drug
..	bdew.	Read Code	Propranolol hydrochloride+bendrofluazide 160mg/5mg m/r capsule	Drug
..	bdey.	Read Code	Atenolol+co-amilozide 50mg/2.5mg/25mg capsule	Drug
..	bdez.	Read Code	Atenolol+nifedipine 50mg/20mg m/r capsule	Drug
beta-blockers
bdf..	bdf..	Read Code	Bisoprolol fumarate
bdf1.	bdf1.	Read Code	Bisoprolol fumarate 5mg tablet	Drug
bdf2.	bdf2.	Read Code	Bisoprolol fumarate 10mg tablet	Drug
bdf3.	bdf3.	Read Code	Monocor 5mg tablet	Drug
bdf4.	bdf4.	Read Code	Monocor 10mg tablet	Drug
bdf5.	bdf5.	Read Code	Emcor LS 5mg tablet	Drug
bdf6.	bdf6.	Read Code	Emcor 10mg tablet	Drug
bdf7.	bdf7.	Read Code	Monozide 10 tablet	Drug
bdf8.	bdf8.	Read Code	Bisoprolol fumarate+hydrochlorothiazide 10mg/6.25mg tablet	Drug
bdf9.	bdf9.	Read Code	Cardicor 1.25mg tablet	Drug
bdfA.	bdfA.	Read Code	Cardicor 2.5mg tablet	Drug
bdfB.	bdfB.	Read Code	Cardicor 3.75mg tablet	Drug
bdfC.	bdfC.	Read Code	Cardicor 5mg tablet	Drug
bdfD.	bdfD.	Read Code	Cardicor 7.5mg tablet	Drug
bdfE.	bdfE.	Read Code	Cardicor 10mg tablet	Drug
bdfF.	bdfF.	Read Code	Bipranix 5mg tablet	Drug
bdfG.	bdfG.	Read Code	Bipranix 10mg tablet	Drug
bdfH.	bdfH.	Read Code	Soloc 5mg tablet	Drug
bdfI.	bdfI.	Read Code	Soloc 10mg tablet	Drug
bdfJ.	bdfJ.	Read Code	Vivacor 10mg tablet	Drug
bdfK.	bdfK.	Read Code	Vivacor 5mg tablet	Drug
bdfL.	bdfL.	Read Code	Congescor 1.25mg tablet	Drug
bdfM.	bdfM.	Read Code	Congescor 2.5mg tablet	Drug
bdfw.	bdfw.	Read Code	Bisoprolol fumarate 1.25mg tablet	Drug
bdfx.	bdfx.	Read Code	Bisoprolol fumarate 2.5mg tablet	Drug
bdfy.	bdfy.	Read Code	Bisoprolol fumarate 3.75mg tablet	Drug
bdfz.	bdfz.	Read Code	Bisoprolol fumarate 7.5mg tablet	Drug
bdh	bdh..	Read Code	Metoprolol fumarate	Drug
..	bdh1.	Read Code	Metoprolol fumarate 190mg tablet	Drug
..	bdh2.	Read Code	Metoprolol fumarate 95mg tablet	Drug
..	bdh3.	Read Code	Metoros 190mg tablet	Drug
..	bdh4.	Read Code	Metoros 95mg tablet	Drug
bdi	bdi..	Read Code	Carteolol hydrochloride	Drug
..	bdi1.	Read Code	Carteolol 10mg tablet	Drug
..	bdi2.	Read Code	Cartrol 10mg tablet	Drug
bdj	bdj..	Read Code	Celiprolol hydrochloride	Drug
..	bdj1.	Read Code	Celiprolol hydrochloride 200mg tablet	Drug
..	bdj2.	Read Code	Celectol 200mg tablets 28-CP	Drug
..	bdj3.	Read Code	Celectol 200mg tablet	Drug
..	bdj4.	Read Code	Celiprolol hydrochloride 400mg tablet	Drug
..	bdj5.	Read Code	Celectol 400mg tablet	Drug
bdl	bdl..	Read Code	Carvedilol	Drug
..	bdl1.	Read Code	Eucardic 12.5 tablet	Drug
..	bdl2.	Read Code	Eucardic 25 tablet	Drug
..	bdl3.	Read Code	Carvedilol 12.5mg tablet	Drug
..	bdl4.	Read Code	Carvedilol 25mg tablet	Drug
..	bdl5.	Read Code	Carvedilol 3.125mg tablet	Drug
..	bdl6.	Read Code	Carvedilol 6.25mg tablet	Drug
..	bdl7.	Read Code	Eucardic 3.125 tablet	Drug
..	bdl8.	Read Code	Eucardic 6.25 tablet	Drug
bdm	bdm..	Read Code	Nebivolol	Drug
..	bdm1.	Read Code	Nebilet 5mg tablet	Drug
..	bdm2.	Read Code	HYPOLOC 5mg tablets	Drug
..	bdmy.	Read Code	NEBIVOLOL 2.5mg tablets	Drug
..	bdmz.	Read Code	Nebivolol 5mg tablet	Drug
bdn	bdn..	Read Code	Propranolol hydrochloride [2]	Drug
..	bdn1.	Read Code	Syprol 50mg/5mL oral solution	Drug
..	bdn2.	Read Code	Bedranol SR 80mg m/r capsule	Drug
..	bdn3.	Read Code	Rapranol SR 80mg m/r capsule	Drug
..	bdn4.	Read Code	Rapranol SR 160mg m/r capsule	Drug
..	bdn5.	Read Code	SYPROL 40mg/5mL oral solution	Drug
..	bdn6.	Read Code	PROPRANOLOL HYDROCHLORIDE 40mg/5mL sugar free oral solution	Drug
vasodilator
be2	be2..	Read Code	Hydralazine hydrochloride	Drug
..	be21.	Read Code	Apresoline 25mg tablet	Drug
..	be21.	Read Code	Apresoline 25mg tablet	Drug
..	be22.	Read Code	Apresoline 50mg tablet	Drug
..	be22.	Read Code	Apresoline 50mg tablet	Drug
..	be2x.	Read Code	Hydralazine hydrochloride 25mg tablet	Drug
..	be2x.	Read Code	Hydralazine hydrochloride 25mg tablet	Drug
..	be2y.	Read Code	Hydralazine hydrochloride 50mg tablet	Drug
..	be2y.	Read Code	Hydralazine hydrochloride 50mg tablet	Drug
be3	be3..	Read Code	Minoxidil	Drug
..	be31.	Read Code	Loniten 2.5mg tablet	Drug
..	be31.	Read Code	Loniten 2.5mg tablet	Drug
..	be32.	Read Code	Loniten 5mg tablet	Drug
..	be32.	Read Code	Loniten 5mg tablet	Drug
..	be33.	Read Code	Loniten 10mg tablet	Drug
..	be33.	Read Code	Loniten 10mg tablet	Drug
..	be3x.	Read Code	Minoxidil 2.5mg tablet	Drug
..	be3x.	Read Code	Minoxidil 2.5mg tablet	Drug
..	be3y.	Read Code	Minoxidil 5mg tablet	Drug
..	be3y.	Read Code	Minoxidil 5mg tablet	Drug
..	be3z.	Read Code	Minoxidil 10mg tablet	Drug
..	be3z.	Read Code	Minoxidil 10mg tablet	Drug
clonidine
bf1	bf1..	Read Code	Clonidine hydrochloride [antihypertensive]	Drug
..	bf1w.	Read Code	CLONIDINE 100microgram tablets	Drug
Methyldopa
bf2	bf2..	Read Code	Methyldopa	Drug
..	bf2..	Read Code	alpha methyldopa	Drug
..	bf21.	Read Code	Methyldopa 125mg tablet	Drug
..	bf22.	Read Code	Methyldopa 250mg tablet	Drug
..	bf23.	Read Code	methyldopa 250mg tablet	Drug
..	bf24.	Read Code	aldomet 125mg tablet	Drug
..	bf25.	Read Code	aldomet 250mg tablet	Drug
..	bf26.	Read Code	aldomet 500mg tablet	Drug
..	bf27.	Read Code	aldomet 250mg/5ml oral suspension	Drug
..	bf28.	Read Code	aldomet 250mg/5ml injection	Drug
..	bf29.	Read Code	dopamet 125mg tablet	Drug
..	bf2a.	Read Code	dopamet 250mg tablet	Drug
..	bf2b.	Read Code	dopamet 500mg tablet	Drug
..	bf2c.	Read Code	medomet 250mg capsule	Drug
..	bf2d.	Read Code	medomet 250mg tablet	Drug
..	bf2e.	Read Code	medomet 500mg tablet	Drug
..	bf2f.	Read Code	hydromet tablet	Drug
..	bf2g.	Read Code	metalpha 250mg tablet	Drug
..	bf2h.	Read Code	metalpha 500mg tablet	Drug
..	bf2j.	Read Code	methyldopa hydrochlorothiazide 250mg/15mg tablet	Drug
..	bf2v.	Read Code	methyldopate 250mg/5ml oral suspension	Drug
..	bf2w.	Read Code	methyldopate hydrochloride 250mg/5ml injection	Drug
..	bf2z.	Read Code	methyldopa 250mg capsule	Drug
rauwolfia alkaloids
bf3	bf3..	Read Code	Reserpine/rauwolfia alkaloids	Drug (rauwolfia antihypertensive- general antihypertensive)
..	bf31.	Read Code	Reserpine 100micrograms tablet	Drug (rauwolfia antihypertensive- general antihypertensive)
..	bf32.	Read Code	Reserpine 250micrograms tablet	Drug (rauwolfia antihypertensive- general antihypertensive)
..	bf33.	Read Code	Decaserpyl 5mg tablet	Drug (rauwolfia antihypertensive- general antihypertensive)
..	bf34.	Read Code	Decaserpyl 10mg tablet	Drug (rauwolfia antihypertensive- general antihypertensive)
..	bf35.	Read Code	Hypercal 2mg tablet	Drug (rauwolfia antihypertensive- general antihypertensive)
..	bf36.	Read Code	Rauwiloid 2mg tablet	Drug (rauwolfia antihypertensive- general antihypertensive)
..	bf37.	Read Code	Serpasil 100micrograms tablet	Drug (rauwolfia antihypertensive- general antihypertensive)
..	bf38.	Read Code	Serpasil 250micrograms tablet	Drug (rauwolfia antihypertensive- general antihypertensive)
..	bf39.	Read Code	Abicol tablet	Drug (rauwolfia antihypertensive- general antihypertensive)
..	bf3a.	Read Code	Decaserpyl Plus tablet	Drug (rauwolfia antihypertensive- general antihypertensive)
..	bf3b.	Read Code	Rautrax tablet	Drug (rauwolfia antihypertensive- general antihypertensive)
..	bf3c.	Read Code	Serpasil-Esidrex tablet	Drug (rauwolfia antihypertensive- general antihypertensive)
..	bf3d.	Read Code	Rauwolfia alkaloids 2mg tablet	Drug (rauwolfia antihypertensive- general antihypertensive)
A2= alpha -2- adeneregic receptor agonists
bf4	bf4..	Read Code	Moxonidine	Drug
..	bf41.	Read Code	Moxonidine 200micrograms tabletcccccbdrtggchiidccjfuctbrnegrnllvbdvntkdivbv	Drug
..	bf42.	Read Code	Moxonidine 400micrograms tablet	Drug
..	bf43.	Read Code	Physiotens 200micrograms tablet	Drug
..	bf44.	Read Code	Physiotens 400micrograms tablet	Drug
..	bf45.	Read Code	Moxonidine 300micrograms tablet	Drug
..	bf46.	Read Code	Physiotens 300micrograms tablet	Drug
adrenegric neurone blocking drug
bg2	bg2..	Read Code	Debrisoquine sulphate	Drug (adrenegric neurone blocking drug)
..	bg21.	Read Code	Declinax 10mg tablet	Drug (adrenegric neurone blocking drug)
..	bg22.	Read Code	Declinax 20mg tablet	Drug (adrenegric neurone blocking drug)
..	bg2y.	Read Code	Debrisoquine 10mg tablet	Drug (adrenegric neurone blocking drug)
..	bg2z.	Read Code	Debrisoquine 20mg tablet	Drug (adrenegric neurone blocking drug)
bg3	bg3..	Read Code	Guanethidine monosulphate [antihypertensive]	Drug (adrenegric neurone blocking drug)
..	bg31.	Read Code	Ismelin 10mg tablet	Drug (adrenegric neurone blocking drug)
..	bg32.	Read Code	Ismelin 25mg tablet	Drug (adrenegric neurone blocking drug)
..	bg3x.	Read Code	Guanethidine monosulphate 10mg tablet	Drug (adrenegric neurone blocking drug)
..	bg3y.	Read Code	Guanethidine monosulphate 25mg tablet	Drug (adrenegric neurone blocking drug)
..	bg3z.	Read Code	Guanethidine monosulphate 10mg/1mL injection	Drug (adrenegric neurone blocking drug)
ACEi
bi…	bi...	Read Code	Angiotensin-converting enzyme inhibitor	Drug
..	bi%	Read Code	angiotensin-converting enzyme inhibitors	Drug
bi1..	bi1..	Read Code	Captopril	Drug
bi11.	bi11.	Read Code	Acepril 12.5mg tablet	Drug
bi12.	bi12.	Read Code	Acepril 25mg tablet	Drug
bi13.	bi13.	Read Code	Acepril 25mg tablets x56	Drug
bi14.	bi14.	Read Code	Acepril 50mg tablet	Drug
bi15.	bi15.	Read Code	Acepril 50mg tablets x56	Drug
bi16.	bi16.	Read Code	Capoten 12.5mg tablet	Drug
bi17.	bi17.	Read Code	Capoten 25mg tablet	Drug
bi18.	bi18.	Read Code	Capoten 25mg tablets x56	Drug
bi19.	bi19.	Read Code	Capoten 50mg tablet	Drug
bi1a.	bi1a.	Read Code	Capoten 50mg tablets x56	Drug
bi1A.	bi1A.	Read Code	Hypapril 12.5mg tablet	Drug
bi1B.	bi1B.	Read Code	Hypapril 25mg tablet	Drug
bi1C.	bi1C.	Read Code	Hypapril 50mg tablet	Drug
ACEi + other
bi1D.	bi1D.	Read Code	Capto-Co 25mg/12.5mg tablet	Drug
bi1E.	bi1E.	Read Code	Capto-Co 50mg/25mg tablet	Drug
bi1e.	bi1e.	Read Code	Co-zidocapt 25mg/12.5mg tablet	Drug
bi1f.	bi1f.	Read Code	Co-zidocapt 50mg/25mg tablet	Drug
ACEi
bi1g.	bi1g.	Read Code	Ecopace 12.5mg tablet	Drug
bi1h.	bi1h.	Read Code	Ecopace 25mg tablet	Drug
bi1H.	bi1H.	Read Code	NOYADA 5mg/5mL oral solution	Drug
bi1I.	bi1I.	Read Code	CAPTOPRIL 5mg/5mL oral solution	Drug
bi1i.	bi1i.	Read Code	Ecopace 50mg tablet	Drug
bi1j.	bi1j.	Read Code	Kaplon 12.5mg tablet	Drug
bi1J.	bi1J.	Read Code	NOYADA 25mg/5mL oral solution	Drug
bi1K.	bi1K.	Read Code	CAPTOPRIL 25mg/5mL oral solution	Drug
bi1k.	bi1k.	Read Code	Kaplon 25mg tablet	Drug
bi1l.	bi1l.	Read Code	Kaplon 50mg tablet	Drug
bi1m.	bi1m.	Read Code	Hyteneze 12.5 tablet	Drug
bi1n.	bi1n.	Read Code	Hyteneze 25 tablet	Drug
bi1o.	bi1o.	Read Code	Hyteneze 50 tablet	Drug
bi1p.	bi1p.	Read Code	Tensopril 12.5mg tablet	Drug
bi1q.	bi1q.	Read Code	Tensopril 25mg tablet	Drug
bi1r.	bi1r.	Read Code	Tensopril 50mg tablet	Drug
bi1s.	bi1s.	Read Code	CAPOZIDE 50mg/25mg tablets	Drug
bi1v.	bi1v.	Read Code	Captopril 12.5mg tablet	Drug
bi1w.	bi1w.	Read Code	Captopril 25mg tablet	Drug
bi1x.	bi1x.	Read Code	Captopril 25mg tablets x56	Drug
bi1y.	bi1y.	Read Code	Captopril 50mg tablets x56	Drug
bi1z.	bi1z.	Read Code	Captopril 50mg tablet	Drug
bi2..	bi2..	Read Code	Enalapril maleate	Drug
bi21.	bi21.	Read Code	Innovace 2.5mg tablet	Drug
bi22.	bi22.	Read Code	Innovace 5mg tablet	Drug
bi23.	bi23.	Read Code	Innovace 5mg tablets x28	Drug
bi24.	bi24.	Read Code	Innovace 10mg tablet	Drug
bi25.	bi25.	Read Code	Innovace 10mg tablets x28	Drug
bi26.	bi26.	Read Code	Innovace 20mg tablet	Drug
bi27.	bi27.	Read Code	Innovace 20mg tablets x28	Drug
bi28.	bi28.	Read Code	Innozide tablet	Drug
bi29.	bi29.	Read Code	Innovace tablet starter pack	Drug
bi2A.	bi2A.	Read Code	Enalapril maleate 2.5mg wafer	Drug
ACEi+other
bi2a.	bi2a.	Read Code	Enalapril maleate 2.5mg+5mg tablet starter pack	Drug
ACEi
bi2B.	bi2B.	Read Code	Enalapril maleate 5mg wafer	Drug
ACEi+other
bi2b.	bi2b.	Read Code	Enalapril maleate+hydrochlorothiazide 20mg/12.5mg tablet	Drug
ACEi
bi2C.	bi2C.	Read Code	Enalapril maleate 10mg wafer	Drug
bi2D.	bi2D.	Read Code	Enalapril maleate 20mg wafer	Drug
bi2E.	bi2E.	Read Code	Innovace Melt 2.5mg wafer	Drug
bi2F.	bi2F.	Read Code	Innovace Melt 5mg wafer	Drug
bi2G.	bi2G.	Read Code	Innovace Melt 10mg wafer	Drug
bi2H.	bi2H.	Read Code	Innovace Melt 20mg wafer	Drug
bi2J.	bi2J.	Read Code	Pralenal 2.5mg tablet	Drug
bi2K.	bi2K.	Read Code	Pralenal 5mg tablet	Drug
bi2L.	bi2L.	Read Code	Pralenal 10mg tablet	Drug
bi2M.	bi2M.	Read Code	Pralenal 20mg tablet	Drug
bi2t.	bi2t.	Read Code	Enalapril maleate 2.5mg tablet	Drug
bi2u.	bi2u.	Read Code	Enalapril maleate 5mg tablet	Drug
bi2v.	bi2v.	Read Code	Enalapril maleate 5mg tablets x28	Drug
bi2w.	bi2w.	Read Code	Enalapril maleate 10mg tablet	Drug
bi2x.	bi2x.	Read Code	Enalapril maleate 10mg tablets x28	Drug
bi2y.	bi2y.	Read Code	Enalapril maleate 20mg tablet	Drug
bi2z.	bi2z.	Read Code	Enalapril maleate 20mg tablets x28	Drug
bi3..	bi3..	Read Code	Lisinopril	Drug
bi31.	bi31.	Read Code	Lisinopril 2.5mg tablet	Drug
bi32.	bi32.	Read Code	Lisinopril 5mg tablet	Drug
bi33.	bi33.	Read Code	Lisinopril 10mg tablet	Drug
bi34.	bi34.	Read Code	Lisinopril 20mg tablet	Drug
bi35.	bi35.	Read Code	Carace 2.5mg tablet	Drug
bi36.	bi36.	Read Code	Carace 5mg tablets 28CP	Drug
bi37.	bi37.	Read Code	Carace 5mg tablet	Drug
bi38.	bi38.	Read Code	Carace 10mg tablets 28CP	Drug
bi39.	bi39.	Read Code	Carace 10mg tablet	Drug
bi3a.	bi3a.	Read Code	Carace 20mg tablets 28CP	Drug
bi3b.	bi3b.	Read Code	Carace 20mg tablet	Drug
bi3c.	bi3c.	Read Code	Zestril 2.5mg tablets 28CP	Drug
bi3d.	bi3d.	Read Code	Zestril 2.5mg tablet	Drug
bi3e.	bi3e.	Read Code	Zestril 5mg tablets 28CP	Drug
bi3f.	bi3f.	Read Code	Zestril 5mg tablet	Drug
bi3g.	bi3g.	Read Code	Zestril 10mg tablets 28CP	Drug
bi3h.	bi3h.	Read Code	Zestril 10mg tablet	Drug
bi3i.	bi3i.	Read Code	Zestril 20mg tablets 28CP	Drug
bi3j.	bi3j.	Read Code	Zestril 20mg tablet	Drug
bi3k.	bi3k.	Read Code	Carace 20 Plus tablet	Drug
bi3l.	bi3l.	Read Code	Carace 10 Plus tablet	Drug
bi3m.	bi3m.	Read Code	Zestoretic tablets 28CP	Drug
bi3n.	bi3n.	Read Code	Zestoretic 20 tablet	Drug
ACEi+other
bi3p.	bi3p.	Read Code	Lisinopril+hydrochlorothiazide 20mg/12.5mg tablet	Drug
ACEi
bi3q.	bi3q.	Read Code	Zestril 2.5mg starter pack	Drug
bi3r.	bi3r.	Read Code	Lisinopril 2.5mg tablet starter pack	Drug
bi3s.	bi3s.	Read Code	Zestoretic 10 tablet	Drug
ACEi +other
bi3t.	bi3t.	Read Code	Lisinopril+hydrochlorothiazide 10mg/12.5mg tablet	Drug
bi3u.	bi3u.	Read Code	Caralpha 10/12.5mg tablet	Drug
bi3v.	bi3v.	Read Code	Caralpha 20/12.5mg tablet	Drug
bi3w.	bi3w.	Read Code	Lisicostad HCT 20/12.5mg tablet	Drug
bi3x.	bi3x.	Read Code	Lisicostad HCT 10/12.5mg tablet	Drug
ACEi
bi3y.	bi3y.	Read Code	LISINOPRIL 1mg/mL oral solution	Drug
bi4..	bi4..	Read Code	Quinapril	Drug
bi41.	bi41.	Read Code	Quinapril 5mg tablet	Drug
bi42.	bi42.	Read Code	Quinapril 10mg tablet	Drug
bi43.	bi43.	Read Code	Quinapril 20mg tablet	Drug
bi44.	bi44.	Read Code	Accupro 5mg tablets 28CP	Drug
bi45.	bi45.	Read Code	Accupro 10mg tablets 28CP	Drug
bi46.	bi46.	Read Code	Accupro 20mg tablets 28CP	Drug
bi47.	bi47.	Read Code	Accuretic tablet	Drug
ACEi+other
bi48.	bi48.	Read Code	Quinalapril+hydrochlorothiazide 10mg/12.5mg tablet	Drug
ACEi
bi49.	bi49.	Read Code	Accupro 40mg tablet	Drug
bi4A.	bi4A.	Read Code	Quinapril 40mg tablet	Drug
bi4B.	bi4B.	Read Code	Quinil 5mg tablet	Drug
bi4C.	bi4C.	Read Code	Quinil 10mg tablet	Drug
bi4E.	bi4E.	Read Code	Quinil 40mg tablet	Drug
ACEi+other
bi4F.	bi4F.	Read Code	QUINAPRIL+HYDROCHLOROTHIAZIDE 20mg/12.5mg tablets	Drug
ACEi
bi5..	bi5..	Read Code	Perindopril erbumine	Drug
bi51.	bi51.	Read Code	Perindopril erbumine 2mg tablet	Drug
bi52.	bi52.	Read Code	Perindopril erbumine 4mg tablet	Drug
bi53.	bi53.	Read Code	Coversyl 2mg tablet	Drug
bi54.	bi54.	Read Code	Coversyl 4mg tablet	Drug
ACEi+other
bi55.	bi55.	Read Code	Perindopril erbumine+indapamide 4mg/1.25mg tablet	Drug
bi56.	bi56.	Read Code	Coversyl Plus 4mg/1.25mg tablet	Drug
ACEi
bi57.	bi57.	Read Code	Perindopril erbumine 8mg tablet	Drug
bi58.	bi58.	Read Code	Coversyl 8mg tablet	Drug
bi6	bi6..	Read Code	Ramipril	Drug
..	bi61.	Read Code	Ramipril 1.25mg capsule	Drug
..	bi62.	Read Code	Ramipril 2.5mg capsule	Drug
..	bi63.	Read Code	Ramipril 5mg capsule	Drug
..	bi64.	Read Code	Tritace 1.25mg capsule	Drug
..	bi65.	Read Code	Tritace 2.5mg capsule	Drug
..	bi66.	Read Code	Tritace 5mg capsule	Drug
..	bi67.	Read Code	Ramipril 10mg capsule	Drug
..	bi68.	Read Code	Tritace 10mg capsule	Drug
..	bi69.	Read Code	Ramipril 2.5mg+5mg+10mg capsules titration pack	Drug
..	bi6A.	Read Code	Tritace Titration Pack	Drug
..	bi6B.	Read Code	Ramipril 1.25mg tablet	Drug
..	bi6C.	Read Code	Ramipril 2.5mg tablet	Drug
..	bi6D.	Read Code	Ramipril 5mg tablet	Drug
..	bi6E.	Read Code	Ramipril 10mg tablet	Drug
..	bi6F.	Read Code	RAMIPRIL 2.5mg+5mg+10mg tablets titration pack	Drug
..	bi6G.	Read Code	RAMIPRIL 2.5mg/5mL oral solution	Drug
..	bi6o.	Read Code	TRITACE Titration Pack tablets	Drug
..	bi6p.	Read Code	Ranace 10mg capsule	Drug
..	bi6q.	Read Code	Ranace 5mg capsule	Drug
..	bi6r.	Read Code	Ranace 2.5mg capsule	Drug
..	bi6s.	Read Code	Ranace 1.25mg capsule	Drug
..	bi6t.	Read Code	Lopace 2.5mg capsule	Drug
..	bi6u.	Read Code	Lopace 5mg capsule	Drug
..	bi6v.	Read Code	Lopace 10mg capsule	Drug
..	bi6w.	Read Code	Tritace 10mg tablet	Drug
..	bi6x.	Read Code	Tritace 5mg tablet	Drug
..	bi6y.	Read Code	Tritace 2.5mg tablet	Drug
..	bi6z.	Read Code	Tritace 1.25mg tablet	Drug
bi7	bi7..	Read Code	Fosinopril sodium	Drug
..	bi71.	Read Code	Fosinopril sodium 10mg tablet	Drug
..	bi72.	Read Code	Fosinopril sodium 20mg tablet	Drug
..	bi73.	Read Code	Staril 10mg tablet	Drug
..	bi74.	Read Code	Staril 20mg tablet	Drug
bi8	bi8..	Read Code	Cilazapril	Drug
..	bi81.	Read Code	Cilazapril 250micrograms tablet	Drug
..	bi82.	Read Code	Cilazapril 500micrograms tablet	Drug
..	bi83.	Read Code	Cilazapril 1mg tablet	Drug
..	bi84.	Read Code	Cilazapril 2.5mg tablet	Drug
..	bi85.	Read Code	Vascace 250micrograms tablet	Drug
..	bi86.	Read Code	Vascace 500mcg tablet	Drug
..	bi87.	Read Code	Vascace 1mg tablet	Drug
..	bi88.	Read Code	Vascace 2.5mg tablet	Drug
..	bi89.	Read Code	Vascace 5mg tablet	Drug
..	bi8a.	Read Code	Cilazapril 5mg tablet	Drug
bi9	bi9..	Read Code	Trandolapril	Drug
..	bi91.	Read Code	Trandolapril 500micrograms capsule	Drug
..	bi92.	Read Code	Trandolapril 1mg capsule	Drug
..	bi93.	Read Code	Trandolapril 2mg capsule	Drug
..	bi94.	Read Code	Gopten 500micrograms capsule	Drug
..	bi95.	Read Code	Gopten 1mg capsule	Drug
..	bi96.	Read Code	Gopten 2mg capsule	Drug
..	bi97.	Read Code	Odrik 500micrograms capsule	Drug
..	bi98.	Read Code	Odrik 1mg capsule	Drug
..	bi99.	Read Code	Odrik 2mg capsule	Drug
..	bi9A.	Read Code	Gopten 4mg capsule	Drug
..	bi9z.	Read Code	Trandolapril 4mg capsule	Drug
biA	biA..	Read Code	Moexipril	Drug
..	biA1.	Read Code	Moexipril hydrochloride 7.5mg tablet	Drug
..	biA2.	Read Code	Moexipril hydrochloride 15mg tablet	Drug
..	biA3.	Read Code	Perdix 7.5mg tablet	Drug
..	biA4.	Read Code	Perdix 15mg tablet	Drug
biB	biB..	Read Code	Imidapril hydrochloride	Drug
..	biB1.	Read Code	Tanatril 5mg tablet	Drug
..	biB2.	Read Code	Tanatril 10mg tablet	Drug
..	biB3.	Read Code	Tanatril 20mg tablet	Drug
..	biBx.	Read Code	Imidapril hydrochloride 20mg tablet	Drug
..	biBy.	Read Code	Imidapril hydrochloride 5mg tablet	Drug
..	biBz.	Read Code	Imidapril hydrochloride 10mg tablet	Drug
biC..	biC..	Read Code	PERINDOPRIL ARGININE	Drug
biC1.	biC1.	Read Code	COVERSYL ARGININE 2.5mg tablets	Drug
biC2.	biC2.	Read Code	PERINDOPRIL ARGININE 2.5mg tablets	Drug
biC3.	biC3.	Read Code	COVERSYL ARGININE 5mg tablets	Drug
biC4.	biC4.	Read Code	PERINDOPRIL ARGININE 5mg tablets	Drug
biC5.	biC5.	Read Code	COVERSYL ARGININE 10mg tablets	Drug
biC6.	biC6.	Read Code	PERINDOPRIL ARGININE 10mg tablets	Drug
ACEi +other
biC7.	biC7.	Read Code	COVERSYL ARGININE PLUS 5mg/1.25mg tablets	Drug
biC8.	biC8.	Read Code	PERINDOPRIL ARGININE+INDAPAMIDE 5mg/1.25mg tablets	Drug
Ganglion-blocking drug
bj	bj...	Read Code	Ganglion-blocking drug	Drug (under general antihypertensive class)
..	bj1..	Read Code	Trimetaphan camsylate	Ganglion blocking Drug (under general antihypertensive class)
ARB
bk3..	bk3..	Read Code	Losartan	Drug
..	bk3%	Read Code	LOSARTAN	Drug
bk31.	bk31.	Read Code	Losartan potassium 25mg tablet	Drug
bk32.	bk32.	Read Code	Losartan potassium 50mg tablet	Drug
bk33.	bk33.	Read Code	Cozaar 25mg tablet	Drug
bk34.	bk34.	Read Code	Cozaar 50mg tablet	Drug
ARB+other
bk35.	bk35.	Read Code	Losartan potassium+hydrochlorothiazide 50mg/12.5mg tablet	Drug
bk36.	bk36.	Read Code	Cozaar-Comp 50mg/12.5mg tablet	Drug
ARB
bk37.	bk37.	Read Code	Losartan potassium 100mg tablet	Drug
bk38.	bk38.	Read Code	Cozaar 100mg tablet	Drug
ARB+other
bk39.	bk39.	Read Code	Cozaar-Comp 100mg/25mg tablet	Drug
bk3A.	bk3A.	Read Code	COZAAR-COMP 100mg/12.5mg tablets	Drug
ARB
bk3B.	bk3B.	Read Code	COZAAR 12.5mg tablets	Drug
bk3C.	bk3C.	Read Code	LOSARTAN POTASSIUM 12.5mg tablets	Drug
bk3D.	bk3D.	Read Code	COZAAR 2.5mg/mL oral suspension	Drug
bk3E.	bk3E.	Read Code	LOSARTAN POTASSIUM 2.5mg/mL oral suspension	Drug
bk3F.	bk3F.	Read Code	ZOVENCAL 25mg tablets	Drug
bk3G.	bk3G.	Read Code	ZOVENCAL 50mg tablets	Drug
bk3H.	bk3H.	Read Code	ZOVENCAL 100mg tablets	Drug
ARB+other
bk3y.	bk3y.	Read Code	LOSARTAN POTASSIUM+HYDROCHLOROTHIAZIDE 100mg/12.5mg tablets	Drug
bk3z.	bk3z.	Read Code	Losartan potassium+hydrochlorothiazide 100mg/25mg tablet	Drug
ARB
bk4..	bk4..	Read Code	Valsartan	Drug
..	bk4%	Read Code	VALSARTAN	Drug
bk41.	bk41.	Read Code	Valsartan 40mg capsule	Drug
bk42.	bk42.	Read Code	Valsartan 80mg capsule	Drug
bk43.	bk43.	Read Code	Valsartan 160mg capsule	Drug
bk44.	bk44.	Read Code	Diovan 40mg capsule	Drug
bk45.	bk45.	Read Code	Diovan 80mg capsule	Drug
bk46.	bk46.	Read Code	Diovan 160mg capsule	Drug
ARB+other
bk47.	bk47.	Read Code	Co-Diovan 160mg/12.5mg tablet	Drug
bk48.	bk48.	Read Code	Co-Diovan 160mg/25mg tablet	Drug
bk49.	bk49.	Read Code	Co-Diovan 80mg/12.5mg tablet	Drug
ARB
bk4A.	bk4A.	Read Code	Diovan 40mg tablet	Drug
bk4B.	bk4B.	Read Code	DIOVAN 320mg tablets	Drug
bk4C.	bk4C.	Read Code	DIOVAN 3mg/mL oral solution	Drug
bk4s.	bk4s.	Read Code	VALSARTAN 80mg tablets	Drug
bk4u.	bk4u.	Read Code	VALSARTAN 3mg/mL oral solution	Drug
bk4v.	bk4v.	Read Code	VALSARTAN 320mg tablets	Drug
bk4w.	bk4w.	Read Code	Valsartan 40mg tablet	Drug
ARB+other
bk4x.	bk4x.	Read Code	Valsartan+hydrochlorothiazide 80mg/12.5mg tablet	Drug
bk4y.	bk4y.	Read Code	Valsartan+hydrochlorothiazide 160mg/25mg tablet	Drug
bk4z.	bk4z.	Read Code	Valsartan+hydrochlorothiazide 160mg/12.5mg tablet	Drug
ARB
bk5..	bk5..	Read Code	Irbesartan	Drug
..	bk5%	Read Code	IRBESARTAN	Drug
bk51.	bk51.	Read Code	Irbesartan 75mg tablet	Drug
bk52.	bk52.	Read Code	Irbesartan 150mg tablet	Drug
bk53.	bk53.	Read Code	Irbesartan 300mg tablet	Drug
bk54.	bk54.	Read Code	Aprovel 75mg tablet	Drug
bk55.	bk55.	Read Code	Aprovel 150mg tablet	Drug
bk56.	bk56.	Read Code	Aprovel 300mg tablet	Drug
ARB+other
bk57.	bk57.	Read Code	CoAprovel 150mg/12.5mg tablet	Drug
bk58.	bk58.	Read Code	CoAprovel 300mg/12.5mg tablet	Drug
bk59.	bk59.	Read Code	COAPROVEL 300mg/25mg tablets	Drug
bk5x.	bk5x.	Read Code	IRBESARTAN+HYDROCHLOROTHIAZIDE 300mg/25mg tablets	Drug
bk5y.	bk5y.	Read Code	Irbesartan+hydrochlorothiazide 300mg/12.5mg tablet	Drug
bk5z.	bk5z.	Read Code	Irbesartan+hydrochlorothiazide 150mg/12.5mg tablet	Drug
bk6	bk6..	Read Code	Trandolapril+verapamil hydrochloride	Drug
..	bk6%	Read Code	trandolapril+verapamil hydrochloride	Drug
..	bk61.	Read Code	Trandolapril+verapamil hydrochloride 2mg/180mg m/r capsule	Drug
..	bk62.	Read Code	Tarka 2mg/180mg m/r capsule	Drug
ARB
bk7	bk7..	Read Code	Candesartan cilexetil	Drug
..	bk7%	Read Code	CANDESARTAN CILEXETIL	Drug
..	bk71.	Read Code	Candesartan cilexetil 2mg tablet	Drug
..	bk72.	Read Code	Candesartan cilexetil 4mg tablet	Drug
..	bk73.	Read Code	Candesartan cilexetil 8mg tablet	Drug
..	bk74.	Read Code	Candesartan cilexetil 16mg tablet	Drug
..	bk75.	Read Code	Amias 2mg tablet	Drug
..	bk76.	Read Code	Amias 4mg tablet	Drug
..	bk77.	Read Code	Amias 8mg tablet	Drug
..	bk78.	Read Code	Amias 16mg tablet	Drug
..	bk79.	Read Code	Amias 32mg tablet	Drug
..	bk7z.	Read Code	Candesartan cilexetil 32mg tablet	Drug
bk8..	bk8..	Read Code	Telmisartan	Drug
..	bk8%	Read Code	TELMISARTAN	Drug
bk81.	bk81.	Read Code	Telmisartan 40mg tablet	Drug
bk82.	bk82.	Read Code	Telmisartan 80mg tablet	Drug
bk83.	bk83.	Read Code	Micardis 40mg tablet	Drug
bk84.	bk84.	Read Code	Micardis 80mg tablet	Drug
bk85.	bk85.	Read Code	Micardis 20mg tablet	Drug
ARB+other
bk86.	bk86.	Read Code	MicardisPlus 40mg/12.5mg tablet	Drug
bk87.	bk87.	Read Code	MicardisPlus 80mg/12.5mg tablet	Drug
bk88.	bk88.	Read Code	MICARDISPLUS 80mg/25mg tablets	Drug
bk8w.	bk8w.	Read Code	TELMISARTAN+HYDROCHLOROTHIAZIDE 80mg/25mg tablets	Drug
bk8x.	bk8x.	Read Code	Telmisartan+hydrochlorothiazide 40mg/12.5mg tablet	Drug
bk8y.	bk8y.	Read Code	Telmisartan+hydrochlorothiazide 80mg/12.5mg tablet	Drug
ARB
bk8z.	bk8z.	Read Code	Telmisartan 20mg tablet	Drug
bk9	bk9..	Read Code	Eprosartan	Drug
..	bk9%	Read Code	EPROSARTAN	Drug
..	bk91.	Read Code	Teveten 300mg tablet	Drug
..	bk92.	Read Code	Teveten 400mg tablet	Drug
..	bk93.	Read Code	Teveten 600mg tablet	Drug
..	bk9x.	Read Code	Eprosartan 300mg tablet	Drug
..	bk9y.	Read Code	Eprosartan 400mg tablet	Drug
..	bk9z.	Read Code	Eprosartan 600mg tablet	Drug
bkA3.	bkA3.	Read Code	Tracleer 62.5mg tablet	Drug
bkA4.	bkA4.	Read Code	Tracleer 125mg tablet	Drug
bkB	bkB..	Read Code	Olmesartan	Drug
..	bkB%	Read Code	OLMESARTAN	Drug
..	bkB1.	Read Code	Olmesartan medoxomil 10mg tablet	Drug
..	bkB2.	Read Code	Olmesartan medoxomil 20mg tablet	Drug
..	bkB3.	Read Code	Olmesartan medoxomil 40mg tablet	Drug
..	bkB4.	Read Code	Olmetec 10mg tablet	Drug
..	bkB5.	Read Code	Olmetec 20mg tablet	Drug
..	bkB6.	Read Code	Olmetec 40mg tablet	Drug
ARB+other
bkC	bkC..	Read Code	Hydrochlorothiazide + Olmesartan	Drug
..	bkC1.	Read Code	Olmetec Plus 20mg/12.5mg tablet	Drug
..	bkC2.	Read Code	Olmetec Plus 20mg/25mg tablet	Drug
..	bkC3.	Read Code	OLMETEC PLUS 40mg/12.5mg tablets	Drug
..	bkCx.	Read Code	OLMESARTAN+HYDROCHLOROTHIAZIDE 40mg/12.5mg tablets	Drug
..	bkCy.	Read Code	Olmesartan + hydrochlorothiazide 20mg/25mg tablet	Drug
..	bkCz.	Read Code	Olmesartan + hydrochlorothiazide 20mg/12.5mg tablet	Drug
bkD	bkD..	Read Code	AMLODIPINE + VALSARTAN	Drug
..	bkD1.	Read Code	AMLODIPINE+VALSARTAN 5mg/80mg tablets	Drug
..	bkD2.	Read Code	AMLODIPINE+VALSARTAN 5mg/160mg tablets	Drug
..	bkD3.	Read Code	AMLODIPINE+VALSARTAN 10mg/160mg tablets	Drug
..	bkDx.	Read Code	EXFORGE 10mg/160mg tablets	Drug
..	bkDy.	Read Code	EXFORGE 5mg/160mg tablets	Drug
..	bkDz.	Read Code	EXFORGE 5mg/80mg tablets	Drug
DRI
bkF	bkF..	Read Code	ALISKIREN	Drug
..	bkF1.	Read Code	RASILEZ 150mg tablets	Drug
..	bkF2.	Read Code	RASILEZ 300mg tablets	Drug
..	bkFy.	Read Code	ALISKIREN 300mg tablets	Drug
..	bkFz.	Read Code	ALISKIREN 150mg tablets	Drug
ARB+CCB
bkH	bkH..	Read Code	OLMESARTAN+AMLODIPINE	Drug
..	bkH1.	Read Code	SEVIKAR 20mg/5mg tablets	Drug
..	bkH2.	Read Code	SEVIKAR 40mg/5mg tablets	Drug
..	bkH3.	Read Code	SEVIKAR 40mg/10mg tablets	Drug
..	bkHx.	Read Code	OLMESARTAN MEDOXOMIL+AMLODIPINE 40mg/10mg tablets	Drug
..	bkHy.	Read Code	OLMESARTAN MEDOXOMIL+AMLODIPINE 40mg/5mg tablets	Drug
..	bkHz.	Read Code	OLMESARTAN MEDOXOMIL+AMLODIPINE 20mg/5mg tablets	Drug
ARB + CCB + thiazide
bkI	bkI..	Read Code	OLMESARTAN+AMLODIPINE+HYDROCHLOROTHIAZIDE	Drug
..	bkI1.	Read Code	SEVIKAR HCT 20mg/5mg/12.5mg tablets	Drug
..	bkI2.	Read Code	SEVIKAR HCT 40mg/5mg/12.5mg tablets	Drug
..	bkI3.	Read Code	SEVIKAR HCT 40mg/10mg/12.5mg tablets	Drug
..	bkI4.	Read Code	SEVIKAR HCT 40mg/5mg/25mg tablets	Drug
..	bkI5.	Read Code	SEVIKAR HCT 40mg/10mg/25mg tablets	Drug
ARB
bkJ	bkJ..	Read Code	AZILSARTAN	Drug
..	bkJ1.	Read Code	EDARBI 20mg tablets	Drug
..	bkJ2.	Read Code	AZILSARTAN MEDOXOMIL 20mg tablets	Drug
..	bkJ3.	Read Code	EDARBI 40mg tablets	Drug
..	bkJ4.	Read Code	AZILSARTAN MEDOXOMIL 40mg tablets	Drug
..	bkJ5.	Read Code	EDARBI 80mg tablets	Drug
..	bkJ6.	Read Code	AZILSARTAN MEDOXOMIL 80mg tablets	Drug
ARNI
bkL	bkL..	Read Code	SACUBITRIL+VALSARTAN	Drug
..	bkL1.	Read Code	ENTRESTO 24mg/26mg tablets	Drug
..	bkL2.	Read Code	SACUBITRIL+VALSARTAN 24mg/26mg tablets	Drug
..	bkL3.	Read Code	ENTRESTO 49mg/51mg tablets	Drug
..	bkL4.	Read Code	SACUBITRIL+VALSARTAN 49mg/51mg tablets	Drug
..	bkL5.	Read Code	ENTRESTO 97mg/103mg tablets	Drug
..	bkL6.	Read Code	SACUBITRIL+VALSARTAN 97mg/103mg tablets	Drug
CCB
bl5	bl5..	Read Code	Diltiazem hydrochloride product	Drug
..	bl51.	Read Code	Tildiem 60mg m/r tablet	Drug
..	bl52.	Read Code	Calcicard 60mg tablet	Drug
..	bl53.	Read Code	Britiazim 60mg m/r tablet	Drug
..	bl54.	Read Code	Adizem-SR 120mg long acting m/r tablet	Drug
..	bl55.	Read Code	Diltiazem hydrochloride 120mg m/r tablet	Drug
..	bl56.	Read Code	Angiozem 60mg m/r tablet	Drug
..	bl57.	Read Code	Adizem-60 m/r tablet	Drug
..	bl58.	Read Code	Tildiem Retard 90mg long acting m/r tablet	Drug
..	bl59.	Read Code	Tildiem Retard 120mg long acting m/r tablet	Drug
..	bl5a.	Read Code	Diltiazem hydrochloride 90mg m/r tablet	Drug
..	bl5A.	Read Code	Tildiem LA 300mg long acting m/r capsule	Drug
..	bl5B.	Read Code	Adizem-SR 90mg long acting m/r capsule	Drug
..	bl5b.	Read Code	Diltiazem hydrochloride 300mg m/r capsule	Drug
..	bl5C.	Read Code	Adizem-SR 120mg long acting m/r capsule	Drug
..	bl5c.	Read Code	Diltiazem hydrochloride 90mg m/r capsule	Drug
..	bl5D.	Read Code	Adizem-SR 180mg long acting m/r capsule	Drug
..	bl5d.	Read Code	Diltiazem hydrochloride 120mg m/r capsule	Drug
..	bl5E.	Read Code	Adizem-XL 300mg long acting m/r capsule	Drug
..	bl5e.	Read Code	Diltiazem hydrochloride 180mg m/r capsule	Drug
..	bl5f.	Read Code	Diltiazem hydrochloride 60mg m/r capsule	Drug
..	bl5F.	Read Code	Dilzem SR 60mg long acting m/r capsule	Drug
..	bl5g.	Read Code	Diltiazem hydrochloride 240mg m/r capsule	Drug
..	bl5G.	Read Code	Dilzem SR 90mg long acting m/r capsule	Drug
..	bl5h.	Read Code	Diltiazem hydrochloride 200mg m/r capsule	Drug
..	bl5H.	Read Code	Dilzem SR 120mg long acting m/r capsule	Drug
..	bl5I.	Read Code	Adizem-XL 240mg m/r capsule	Drug
..	bl5i.	Read Code	Diltiazem hydrochloride+hydrochlorothiazide 150mg/12.5mg m/r capsule	Drug
..	bl5J.	Read Code	Adizem-XL 180mg m/r capsule	Drug
..	bl5j.	Read Code	Adizem-XL Plus m/r capsule	Drug
..	bl5K.	Read Code	Adizem-XL 120mg m/r capsule	Drug
..	bl5k.	Read Code	Angiozem CR 90mg m/r tablet	Drug
..	bl5l.	Read Code	Dilcardia SR 60mg m/r capsule	Drug
..	bl5L.	Read Code	Dilzem XL 120mg m/r capsule	Drug
..	bl5m.	Read Code	Angiozem CR 120mg m/r tablet	Drug
..	bl5M.	Read Code	Dilzem XL 180mg m/r capsule	Drug
..	bl5N.	Read Code	Dilzem XL 240mg m/r capsule	Drug
..	bl5n.	Read Code	Zemtard 300 XL m/r capsule	Drug
..	bl5O.	Read Code	Slozem 120mg m/r capsule	Drug
..	bl5o.	Read Code	Viazem XL 120mg m/r capsule	Drug
..	bl5P.	Read Code	Slozem 180mg m/r capsule	Drug
..	bl5p.	Read Code	Viazem XL 180mg m/r capsule	Drug
..	bl5Q.	Read Code	Slozem 240mg m/r capsule	Drug
..	bl5q.	Read Code	Viazem XL 240mg m/r capsule	Drug
..	bl5R.	Read Code	Angitil SR 90 m/r capsule	Drug
..	bl5r.	Read Code	Viazem XL 300mg m/r capsule	Drug
..	bl5S.	Read Code	Angitil SR 120 m/r capsule	Drug
..	bl5s.	Read Code	Diltiazem hydrochloride 360mg m/r capsule	Drug
..	bl5T.	Read Code	Metazem 60mg m/r tablet	Drug
..	bl5t.	Read Code	Viazem XL 360mg m/r capsule	Drug
..	bl5U.	Read Code	Angitil SR 180 m/r capsule	Drug
..	bl5u.	Read Code	Calazem 60mg m/r tablet	Drug
..	bl5V.	Read Code	Calcicard CR 90mg m/r tablet	Drug
..	bl5v.	Read Code	Dilcardia SR 90mg m/r capsule	Drug
..	bl5W.	Read Code	Calcicard CR 120mg m/r tablet	Drug
..	bl5w.	Read Code	Dilcardia SR 120mg m/r capsule	Drug
..	bl5x.	Read Code	Angitil XL 240 m/r capsule	Drug
..	bl5X.	Read Code	Kentiazem 60mg m/r capsule	Drug
..	bl5y.	Read Code	Angitil XL 300 m/r capsule	Drug
..	bl5Y.	Read Code	Optil 60mg m/r tablet	Drug
..	bl5z.	Read Code	Diltiazem hydrochloride 60mg m/r tablet	Drug
..	bl5Z.	Read Code	Tildiem LA 200mg m/r capsule	Drug
bl6	bl6..	Read Code	Lidoflazine	Drug
..	bl61.	Read Code	Clinium 120mg tablet	Drug
..	bl6z.	Read Code	Lidoflazine 120mg tablet	Drug
bl7	bl7..	Read Code	Nicardipine hydrochloride	Drug
..	bl71.	Read Code	Cardene 20mg capsule	Drug
..	bl72.	Read Code	Cardene 30mg capsule	Drug
..	bl73.	Read Code	Cardene SR 30mg m/r capsule	Drug
..	bl74.	Read Code	Cardene SR 45mg m/r capsule	Drug
..	bl7w.	Read Code	Nicardipine hydrochloride 45mg m/r capsule	Drug
..	bl7x.	Read Code	Nicardipine hydrochloride 30mg m/r capsule	Drug
..	bl7y.	Read Code	Nicardipine hydrochloride 20mg capsule	Drug
..	bl7z.	Read Code	Nicardipine hydrochloride 30mg capsule	Drug
bl8	bl8..	Read Code	Nifedipine	Drug
..	bl81.	Read Code	Adalat 5mg capsule	Drug
..	bl82.	Read Code	Adalat 10mg capsule	Drug
..	bl83.	Read Code	Adalat Retard 20 m/r tablet	Drug
..	bl84.	Read Code	Adalat Retard 10 m/r tablet	Drug
..	bl85.	Read Code	Nifedipine 5mg capsule	Drug
..	bl86.	Read Code	Nifedipine 10mg capsule	Drug
..	bl87.	Read Code	Adalat IC 200micrograms/2mL prefilled syringe	Drug
..	bl88.	Read Code	Nifedipine 200micrograms/2mL prefilled syringe	Drug
..	bl89.	Read Code	Vasad 5mg capsule	Drug
..	bl8A.	Read Code	Adipine MR 20 m/r tablet	Drug
..	bl8a.	Read Code	Vasad 10mg capsule	Drug
..	bl8B.	Read Code	Adipine MR 10 m/r tablet	Drug
..	bl8b.	Read Code	Calcilat 10mg capsule	Drug
..	bl8c.	Read Code	Calcipine 5mg capsule	Drug
..	bl8C.	Read Code	Unipine XL 30mg m/r tablet	Drug
..	bl8d.	Read Code	Calcipine 10mg capsule	Drug
..	bl8D.	Read Code	Nimodrel MR 10 m/r tablet	Drug
..	bl8e.	Read Code	Coracten SR 20mg m/r capsule	Drug
..	bl8E.	Read Code	Nimodrel MR 20 m/r tablet	Drug
..	bl8f.	Read Code	Angiopine 5mg capsule	Drug
..	bl8F.	Read Code	Nifedipine 40mg m/r tablet	Drug
..	bl8g.	Read Code	Angiopine 10mg capsule	Drug
..	bl8G.	Read Code	Angiopine 40 LA m/r tablet	Drug
..	bl8H.	Read Code	Cardilate MR 10mg m/r tablet	Drug
..	bl8h.	Read Code	Nifensar XL 20mg m/r tablet	Drug
..	bl8i.	Read Code	Adalat LA 30mg m/r tablet	Drug
..	bl8j.	Read Code	Adalat LA 60mg m/r tablet	Drug
..	bl8J.	Read Code	Tensipine MR 10 m/r tablet	Drug
..	bl8k.	Read Code	Coracten SR 10mg m/r capsule	Drug
..	bl8K.	Read Code	Tensipine MR 20 m/r tablet	Drug
..	bl8l.	Read Code	Cardilate MR 20mg m/r tablet	Drug
..	bl8L.	Read Code	Fortipine LA40 m/r tablet	Drug
..	bl8M.	Read Code	Adalat LA 20mg m/r tablet	Drug
..	bl8m.	Read Code	Angiopine MR 20mg m/r tablet	Drug
..	bl8n.	Read Code	Nifelease 20mg m/r tablet	Drug
..	bl8o.	Read Code	Calanif 10mg capsule	Drug
..	bl8O.	Read Code	Slofedipine 20mg m/r tablet	Drug
..	bl8P.	Read Code	Angiopine MR 10mg m/r tablet	Drug
..	bl8p.	Read Code	Calanif 5mg capsule	Drug
..	bl8Q.	Read Code	Genalat Retard 10mg m/r tablet	Drug
..	bl8q.	Read Code	Hypolar Retard 20 m/r tablet	Drug
..	bl8R.	Read Code	Genalat Retard 20mg m/r tablet	Drug
..	bl8r.	Read Code	Nifedotard 20MR m/r tablet	Drug
..	bl8s.	Read Code	Coroday MR 20mg m/r tablet	Drug
..	bl8S.	Read Code	Nifedipress MR 10 m/r tablet	Drug
..	bl8t.	Read Code	Nifopress Retard 20mg m/r tablet	Drug
..	bl8T.	Read Code	Nivaten Retard 10mg m/r tablet	Drug
..	bl8u.	Read Code	Nifedipine 10mg m/r capsule	Drug
..	bl8U.	Read Code	Nifedipress MR 20 m/r tablet	Drug
..	bl8v.	Read Code	Nifedipine 20mg m/r capsule	Drug
..	bl8V.	Read Code	Nifedipine 30mg m/r capsule	Drug
..	bl8w.	Read Code	Nifedipine 10mg m/r tablet	Drug
..	bl8W.	Read Code	Nifedipine 60mg m/r capsule	Drug
..	bl8X.	Read Code	Coracten XL 30mg m/r capsule	Drug
..	bl8x.	Read Code	Nifedipine 30mg m/r tablet	Drug
..	bl8Y.	Read Code	Coracten XL 60mg m/r capsule	Drug
..	bl8y.	Read Code	Nifedipine 60mg m/r tablet	Drug
..	bl8z.	Read Code	Nifedipine 20mg m/r tablet	Drug
..	bl8Z.	Read Code	Nivaten Retard 20mg m/r tablet	Drug
bl9	bl9..	Read Code	Prenylamine	Drug
..	bl91.	Read Code	Synadrin 60mg tablet	Drug
..	bl9z.	Read Code	Prenylamine 60mg tablet	Drug
bla	bla..	Read Code	Isradipine	Drug
..	bla1.	Read Code	Isradipine 2.5mg tablet	Drug
..	bla2.	Read Code	Prescal 2.5mg tablet	Drug
blb	blb..	Read Code	Amlodipine	Drug
..	blb1.	Read Code	Amlodipine 5mg tablet	Drug
..	blb2.	Read Code	Amlodipine 10mg tablet	Drug
..	blb3.	Read Code	Istin 5mg tablet	Drug
..	blb4.	Read Code	Istin 10mg tablet	Drug
..	blb5.	Read Code	Amlostin 5mg tablet	Drug
..	blb6.	Read Code	Amlostin 10mg tablet	Drug
..	blb7.	Read Code	AMLODIPINE 1mg/mL oral solution	Drug
..	blb8.	Read Code	AMLODIPINE 2mg/mL oral solution	Drug
blc	blc..	Read Code	Felodipine	Drug
..	blc1.	Read Code	Felodipine 5mg m/r tablet	Drug
..	blc2.	Read Code	Felodipine 10mg m/r tablet	Drug
..	blc3.	Read Code	Plendil 5mg m/r tablet	Drug
..	blc4.	Read Code	Plendil 10mg m/r tablet	Drug
..	blc5.	Read Code	Felodipine 2.5mg m/r tablet	Drug
..	blc6.	Read Code	Plendil 2.5mg m/r tablet	Drug
..	blc7.	Read Code	Cabren 2.5mg m/r tablet	Drug
..	blc8.	Read Code	Cabren 5mg m/r tablet	Drug
..	blc9.	Read Code	Cabren 10mg m/r tablet	Drug
..	blca.	Read Code	Felotens XL 5mg m/r tablet	Drug
..	blcb.	Read Code	Felotens XL 10mg m/r tablet	Drug
..	blcc.	Read Code	Felogen XL 5mg m/r tablet	Drug
..	blcd.	Read Code	Felendil XL 5mg m/r tablet	Drug
..	blce.	Read Code	Felendil XL 10mg m/r tablet	Drug
..	blcf.	Read Code	Keloc SR 5mg m/r tablet	Drug
..	blcg.	Read Code	Keloc SR 10mg m/r tablet	Drug
..	blch.	Read Code	Felogen XL 10mg m/r tablet	Drug
..	blci.	Read Code	Vascalpha 5mg m/r tablet	Drug
..	blcj.	Read Code	Vascalpha 10mg m/r tablet	Drug
..	blck.	Read Code	Cardioplen XL 5mg m/r tablet	Drug
..	blcl.	Read Code	Cardioplen XL 10mg m/r tablet	Drug
..	blcm.	Read Code	Neofel XL 5mg m/r tablet	Drug
..	blcn.	Read Code	Neofel XL 10mg m/r tablet	Drug
..	blco.	Read Code	Parmid XL 5mg m/r tablet	Drug
..	blcp.	Read Code	Parmid XL 10mg m/r tablet	Drug
..	blcq.	Read Code	Pinefeld XL 10mg m/r tablet	Drug
..	blcr.	Read Code	CARDIOPLEN XL 2.5mg m/r tablets	Drug
..	blcs.	Read Code	NEOFEL XL 2.5mg m/r tablets	Drug
..	blct.	Read Code	FELOTENS XL 2.5mg m/r tablets	Drug
vasodilator
bld	bld..	Read Code	Flosequinan	Drug
..	bld1.	Read Code	Manoplax 50mg tablet	Drug
..	bld1.	Read Code	Manoplax 50mg tablet	Drug
..	bld2.	Read Code	Manoplax 100mg tablet	Drug
..	bld2.	Read Code	Manoplax 100mg tablet	Drug
..	bld3.	Read Code	Flosequinan 50mg tablet	Drug
..	bld4.	Read Code	Flosequinan 100mg tablet	Drug
..	bld4.	Read Code	Flosequinan 100mg tablet	Drug
CCB
ble	ble..	Read Code	Lacidipine	Drug
..	ble1.	Read Code	Lacidipine 2mg tablet	Drug
..	ble2.	Read Code	Lacidipine 4mg tablet	Drug
..	ble3.	Read Code	Motens 2mg tablet	Drug
..	ble4.	Read Code	Motens 4mg tablet	Drug
..	ble5.	Read Code	MOLAP 4mg tablets	Drug
blg	blg..	Read Code	Nisoldipine	Drug (CCB)
..	blg1.	Read Code	Nisoldipine 10mg m/r tablet	Drug (CCB)
..	blg2.	Read Code	Nisoldipine 20mg m/r tablet	Drug (CCB)
..	blg3.	Read Code	Nisoldipine 30mg m/r tablet	Drug (CCB)
..	blg4.	Read Code	Syscor MR 10mg m/r tablet	Drug (CCB)
..	blg5.	Read Code	Syscor MR 20mg m/r tablet	Drug (CCB)
..	blg6.	Read Code	Syscor MR 30mg m/r tablet	Drug (CCB)
blh	blh..	Read Code	Lercanidipine hydrochloride	Drug
..	blh1.	Read Code	Lercanidipine hydrochloride 10mg tablet	Drug
..	blh2.	Read Code	Zanidip 10mg tablet	Drug
..	blh3.	Read Code	Lercanidipine hydrochloride 20mg tablet	Drug
..	blh4.	Read Code	Zanidip 20mg tablet	Drug
bli	bli..	Read Code	Mibefradil	Drug
..	bli1.	Read Code	Mibefradil 50mg tablet	Drug
..	bli2.	Read Code	Mibefradil 100mg tablet	Drug
..	bli3.	Read Code	Posicor 50mg tablet	Drug
..	bli4.	Read Code	Posicor 100mg tablet	Drug
blj	blj..	Read Code	Diltiazem hydrochloride 2	Drug
..	blj1.	Read Code	Zemtard 120 XL m/r capsule	Drug
..	blj2.	Read Code	Zemtard 180 XL m/r capsule	Drug
..	blj3.	Read Code	Zemtard 240 XL m/r capsule	Drug
..	blj4.	Read Code	Optil SR 90 m/r capsule	Drug
..	blj5.	Read Code	Optil SR 120 m/r capsule	Drug
..	blj6.	Read Code	Optil SR 180 m/r capsule	Drug
..	blj7.	Read Code	Optil XL 240 m/r capsule	Drug
..	blj8.	Read Code	Optil XL 300 m/r capsule	Drug
..	blj9.	Read Code	Dilcardia XL 120mg m/r capsule	Drug
..	bljA.	Read Code	Dilcardia XL 180mg m/r capsule	Drug
..	blja.	Read Code	Diltiazem Hydrochloride XL 300mg m/r capsule	Drug
..	bljB.	Read Code	Dilcardia XL 240mg m/r capsule	Drug
..	bljb.	Read Code	RETALZEM MR 60mg m/r tablets	Drug
..	bljC.	Read Code	BI-CARZEM SR 60mg m/r capsule	Drug
..	bljc.	Read Code	UARD 120XL m/r capsules	Drug
..	bljD.	Read Code	BI-CARZEM SR 90mg m/r capsule	Drug
..	bljd.	Read Code	UARD 180XL m/r capsules	Drug
..	bljE.	Read Code	BI-CARZEM SR 120mg m/r capsule	Drug
..	blje.	Read Code	UARD 240XL m/r capsules	Drug
..	bljf.	Read Code	UARD 300XL m/r capsules	Drug
..	bljF.	Read Code	Zildil SR 60mg m/r capsule	Drug
..	bljG.	Read Code	Zildil SR 90mg m/r capsule	Drug
..	bljH.	Read Code	Zildil SR 120mg m/r capsule	Drug
..	bljJ.	Read Code	Slozem 300mg m/r capsule	Drug
..	bljK.	Read Code	BI-CARZEM XL 300mg m/r capsule	Drug
..	bljL.	Read Code	BI-CARZEM XL 240mg m/r capsule	Drug
..	bljM.	Read Code	Zemret 180 XL m/r capsule	Drug
..	bljN.	Read Code	Zemret 240 XL m/r capsule	Drug
..	bljO.	Read Code	Zemret 300 XL m/r capsule	Drug
..	bljP.	Read Code	Adizem-XL 200mg m/r capsule	Drug
..	bljQ.	Read Code	Disogram SR 60mg m/r capsule	Drug
..	bljR.	Read Code	Disogram SR 90mg m/r capsule	Drug
..	bljS.	Read Code	Disogram SR 120mg m/r capsule	Drug
..	bljT.	Read Code	Disogram SR 180mg m/r capsule	Drug
..	bljU.	Read Code	Disogram SR 240mg m/r capsule	Drug
..	bljV.	Read Code	Disogram SR 300mg m/r capsule	Drug
..	bljW.	Read Code	Horizem SR 90mg m/r capsule	Drug
..	bljX.	Read Code	Horizem SR 120mg m/r capsule	Drug
..	bljY.	Read Code	Diltiazem Hydrochloride XL 180mg m/r capsule	Drug
..	bljZ.	Read Code	Diltiazem Hydrochloride XL 240mg m/r capsule	Drug
blk	blk..	Read Code	Isosorbide mononitrate 2	Drug
..	blk1.	Read Code	Isotard 25XL m/r tablet	Drug
..	blk2.	Read Code	Isotard 50XL m/r tablet	Drug
..	blk3.	Read Code	Isotard 25XL m/r capsule	Drug
..	blk4.	Read Code	Isotard 50XL m/r capsule	Drug
..	blk5.	Read Code	Isib 50XL m/r capsule	Drug
..	blk6.	Read Code	Isodur 25XL m/r capsule	Drug
..	blk7.	Read Code	Isodur 50XL m/r capsule	Drug
..	blk8.	Read Code	Slomon XL 60 m/r tablet	Drug
..	blk9.	Read Code	Monit XL 60 m/r tablet	Drug
..	blkA.	Read Code	Monomax XL 60mg m/r tablet	Drug
..	blkB.	Read Code	Xismox XL 60 m/r tablet	Drug
..	blkC.	Read Code	Cibral 10mg tablet	Drug
..	blkD.	Read Code	Cibral 20mg tablet	Drug
..	blkE.	Read Code	Cibral XL 60mg m/r tablet	Drug
..	blkF.	Read Code	Eumon 60 XL m/r tablet	Drug
..	blkG.	Read Code	Cibral 40mg tablet	Drug
..	blkH.	Read Code	Monigen XL 60mg m/r tablet	Drug
..	blkJ.	Read Code	Trangina XL 60mg m/r tablet	Drug
..	blkK.	Read Code	Carmil XL 60mg m/r tablet	Drug
..	blkL.	Read Code	Zemon XL 60mg m/r tablet	Drug
..	blkM.	Read Code	Phasonit LA50 50mg m/r capsule	Drug
..	blkN.	Read Code	Monomil XL 60mg m/r tablet	Drug
..	blkO.	Read Code	Zemon 40XL 40mg m/r tablet	Drug
..	blkP.	Read Code	TARDISC XL 60mg m/r tablets	Drug
..	blkQ.	Read Code	CARMIL 20mg tablets	Drug
..	blkR.	Read Code	CARMIL 40mg tablets	Drug
bll	bll..	Read Code	Nifedipine [2]	Drug
..	bll1.	Read Code	Slofedipine XL 30mg m/r tablet	Drug
..	bll2.	Read Code	Slofedipine XL 60mg m/r tablet	Drug
..	bll3.	Read Code	Adipine LA 30 m/r tablet	Drug
..	bll4.	Read Code	Adipine LA 60 m/r tablet	Drug
..	bll5.	Read Code	Hypolar XL 30 m/r tablet	Drug
..	bll6.	Read Code	Calchan MR 20mg m/r tablet	Drug
..	bll7.	Read Code	Calchan MR 10mg m/r tablet	Drug
..	bll8.	Read Code	Kentipine MR 10mg m/r tablet	Drug
..	bll9.	Read Code	Kentipine MR 20mg m/r tablet	Drug
..	blla.	Read Code	Hypolar Retard 10mg m/r tablet	Drug
..	bllb.	Read Code	Valni 20 Retard 20mg m/r tablet	Drug
..	bllc.	Read Code	Adipine XL 30mg m/r tablet	Drug
..	blld.	Read Code	Adipine XL 60mg m/r tablet	Drug
..	blle.	Read Code	Nimodrel XL 60mg m/r tablet	Drug
..	bllf.	Read Code	Nimodrel XL 30mg m/r tablet	Drug
..	bllg.	Read Code	VALNI XL 30mg m/r tablets	Drug
..	bllh.	Read Code	VALNI XL 60mg m/r tablets	Drug
..	blli.	Read Code	NIDEF 30mg m/r tablets	Drug
..	bllj.	Read Code	NIDEF 60mg m/r tablets	Drug
..	blll.	Read Code	ADANIF XL 60mg m/r tablets	Drug
Vasodilators in heart failure
bm…	bm...	Read Code	Vasodilators in heart failure [no drugs here]	written as it is (optional code in SAIL)
bn...	bn...	Read Code	Peripheral vasodilators and related drugs	Drug
vasodilator
bn1	bn1..	Read Code	Bamethan sulphate	Drug
..	bn11.	Read Code	Vasculit 12.5mg tablet	Drug
..	bn1z.	Read Code	Bamethan sulphate 12.5mg tablet	Drug
bn3	bn31.	Read Code	Bradilan 250mg e/c tablet	Drug
..	bn32.	Read Code	Hexopal 500mg tablet	Drug
..	bn33.	Read Code	Hexopal Forte 750mg tablet	Drug
..	bn34.	Read Code	Hexopal Forte 750mg tablets 112CP	Drug
..	bn35.	Read Code	Hexopal 1g/5mL oral suspension	Drug
..	bn37.	Read Code	Ronicol 25mg tablet	Drug
..	bn38.	Read Code	Ronicol Timespan 150mg m/r tablet	Drug
..	bn39.	Read Code	Nicofuranose 250mg e/c tablet	Drug
..	bn3a.	Read Code	Inositol 500mg tablet	Drug
..	bn3A.	Read Code	Inositol nicotinate 500mg tablet	Drug
..	bn3b.	Read Code	Inositol 750mg tablet	Drug
..	bn3B.	Read Code	Inositol nicotinate 750mg tablet	Drug
..	bn3C.	Read Code	Inositol nicotinate 1g/5mL suspension	Drug
..	bn3d.	Read Code	Nicotinyl alcohol 25mg tablet	Drug
..	bn3e.	Read Code	Nicotinyl alcohol 150mg m/r tablet	Drug
Nicofuranose
bx7..	bx7..	Read Code	Nicofuranose	Drug
Alpha-adrenoceptor blocking drug
bh	bh…	Read Code	Alpha-adrenoceptor blocking drug	Drug
..	bh1..	Read Code	Indoramin hydrochloride	Drug
..	bh11.	Read Code	Baratol 25mg tablet	Drug
..	bh12.	Read Code	Baratol 50mg tablet	Drug
..	bh13.	Read Code	Doralese Tiltab 20mg tablet	Drug
..	bh14.	Read Code	Indoramin 20mg tablet	Drug
..	bh1y.	Read Code	Indoramin 25mg tablet	Drug
..	bh1z.	Read Code	Indoramin 50mg tablet	Drug
HTN in phaeo
..	bh2..	Read Code	Phenoxybenzamine hydrochloride [cardiovascular use]	Drug
..	bh21.	Read Code	Dibenyline [cvs] 10mg capsule	Drug
..	bh22.	Read Code	Dibenyline 100mg/2mL infusion concentrate	Drug
..	bh2y.	Read Code	Phenoxybenzamine hydrochloride 10mg capsule	Drug
Alpha-adrenoceptor blocking drug
bh	bh4..	Read Code	Prazosin hydrochloride product	Drug
..	bh41.	Read Code	Hypovase 500mcg tablet	Drug
..	bh42.	Read Code	Hypovase 1mg tablet	Drug
..	bh43.	Read Code	Hypovase 2mg tablet	Drug
..	bh44.	Read Code	Hypovase 5mg tablet	Drug
..	bh45.	Read Code	Hypovase tablet starter pack	Drug
..	bh46.	Read Code	Alphavase 500micrograms tablet	Drug
..	bh47.	Read Code	Alphavase 1mg tablet	Drug
..	bh48.	Read Code	Alphavase 2mg tablet	Drug
..	bh49.	Read Code	Alphavase 5mg tablet	Drug
..	bh4A.	Read Code	Kentovace 500micrograms tablet	Drug
..	bh4B.	Read Code	Kentovace 1mg tablet	Drug
..	bh4C.	Read Code	Kentovace 2mg tablet	Drug
..	bh4D.	Read Code	Kentovace 5mg tablet	Drug
..	bh4v.	Read Code	Prazosin hydrochloride 500micrograms+1mg tablet starter pack	Drug
..	bh4w.	Read Code	Prazosin hydrochloride 500micrograms tablet	Drug
..	bh4x.	Read Code	Prazosin hydrochloride 1mg tablet	Drug
..	bh4y.	Read Code	Prazosin hydrochloride 2mg tablet	Drug
..	bh4z.	Read Code	Prazosin hydrochloride 5mg tablet	Drug
..	bh5..	Read Code	Terazosin hydrochloride	Drug
..	bh51.	Read Code	Hytrin 2mg tablet	Drug
..	bh52.	Read Code	Hytrin 5mg tablet	Drug
..	bh53.	Read Code	Hytrin 10mg tablet	Drug
..	bh54.	Read Code	Hytrin tablet starter pack	Drug
..	bh55.	Read Code	Terazosin 5mg tablet	Drug
..	bh56.	Read Code	Terazosin 10mg tablet	Drug
..	bh57.	Read Code	HYTRIN 1mg tablets	Drug
..	bh5x.	Read Code	TERAZOSIN 1mg tablets	Drug
..	bh5y.	Read Code	Terazosin 1mg+2mg tablet starter pack	Drug
..	bh5z.	Read Code	Terazosin 2mg tablet	Drug
..	bh6..	Read Code	Doxazosin mesylate	Drug
..	bh61.	Read Code	Doxazosin 1mg tablet	Drug
..	bh62.	Read Code	Doxazosin 2mg tablet	Drug
..	bh63.	Read Code	Doxazosin 4mg tablet	Drug
..	bh64.	Read Code	Cardura 1mg tablet	Drug
..	bh65.	Read Code	Cardura 2mg tablet	Drug
..	bh66.	Read Code	Cardura 4mg tablet	Drug
..	bh67.	Read Code	Cardura XL 4mg m/r tablet	Drug
..	bh68.	Read Code	Cardura XL 8mg m/r tablet	Drug
..	bh69.	Read Code	Cascor 2mg tablet	Drug
..	bh6A.	Read Code	Cascor 4mg tablet	Drug
..	bh6B.	Read Code	Doxadura 1mg tablet	Drug
..	bh6C.	Read Code	Doxadura 2mg tablet	Drug
..	bh6D.	Read Code	Doxadura 4mg tablet	Drug
..	bh6E.	Read Code	SLOCINX XL 4mg m/r tablets	Drug
..	bh6F.	Read Code	DOXADURA XL 4mg m/r tablets	Drug
..	bh6G.	Read Code	OXANDOSIN XL 4mg m/r tablets	Drug
..	bh6H.	Read Code	RAPORSIN XL 4mg m/r tablets	Drug
..	bh6y.	Read Code	Doxazosin 8mg m/r tablet	Drug
..	bh6z.	Read Code	Doxazosin 4mg m/r tablet	Drug
Other adrenoceptor stimulants
c2…	c2...	Read Code	Other adrenoceptor stimulants	Drug
HTN in phaeo
gc4	gc4..	Read Code	Phenoxybenzamine hydrochloride [urinary retention use]	Drug
..	gc41.	Read Code	Dibenyline 10mg capsule	Drug
Alpha-adrenoceptor blocking drug
gc5	gc5..	Read Code	Terazosin hydrochloride [see chap B for generic preps]	Drug
..	gc51.	Read Code	Hytrin BPH tablet starter pack	Drug
..	gc52.	Read Code	Hytrin BPH 2mg tablet	Drug
..	gc53.	Read Code	Hytrin BPH 5mg tablet	Drug
..	gc54.	Read Code	Hytrin BPH 10mg tablet	Drug
..	gc55.	Read Code	HYTRIN BPH 1mg tablets	Drug
..	gc5z.	Read Code	Terazosin 1mg+2mg+5mg tablet starter pack	Drug
BPH
gc6	gc6..	Read Code	Alfuzosin hydrochloride product	Drug
..	gc61.	Read Code	Alfuzosin hydrochloride 2.5mg tablet	Drug
..	gc62.	Read Code	Xatral 2.5mg tablet	Drug
..	gc63.	Read Code	Alfuzosin hydrochloride 5mg m/r tablet	Drug
..	gc64.	Read Code	Xatral SR 5mg m/r tablet	Drug
..	gc65.	Read Code	Xatral XL 10mg m/r tablet	Drug
..	gc66.	Read Code	ZUFAL XL 10mg m/r tablets	Drug
..	gc67.	Read Code	BESAVAR XL 10mg m/r tablets	Drug
..	gc68.	Read Code	VASRAN XL 10mg m/r tablets	Drug
..	gc69.	Read Code	KELANU XL 10mg m/r tablets	Drug
..	gc6A.	Read Code	TAURAZIL XL 10mg m/r tablets	Drug
..	gc6z.	Read Code	Alfuzosin hydrochloride 10mg m/r tablet	Drug
gc7	gc7..	Read Code	Tamsulosin hydrochloride	Drug
..	gc71.	Read Code	Tamsulosin hydrochloride 400micrograms m/r capsule	Drug
..	gc72.	Read Code	Flomax MR 400micrograms m/r capsule	Drug
..	gc73.	Read Code	Tamsulosin hydrochloride 400micrograms m/r tablet	Drug
..	gc74.	Read Code	Flomaxtra XL 400micrograms m/r tablet	Drug
..	gc75.	Read Code	Bazetham MR 400micrograms m/r capsule	Drug
..	gc76.	Read Code	Tabphyn MR 400micrograms m/r capsule	Drug
..	gc77.	Read Code	Stronazon 400micrograms m/r capsule	Drug
..	gc78.	Read Code	Omnic MR 400micrograms m/r capsule	Drug
..	gc79.	Read Code	CONTIFLO XL 400micrograms m/r capsules	Drug
..	gc7A.	Read Code	ALPHACARD MR 400micrograms m/r capsules	Drug
..	gc7B.	Read Code	FLOMAX RELIEF MR 400micrograms m/r capsules	Drug
..	gc7C.	Read Code	PINEXEL PR 400micrograms m/r capsules	Drug
..	gc7D.	Read Code	FARAMSIL 400micrograms m/r tablets	Drug
..	gc7E.	Read Code	PAMSVAX XL 400micrograms m/r capsules	Drug
..	gc7F.	Read Code	TAMFREX XL 400micrograms m/r capsules	Drug
Supplementary Table S2: Read codes for antihypertensive medications.
The file includes all antihypertensive medications related read codes, health condition descriptions, the original full code versions, and the codes used in the statistical program.
